# Supplementary material for: A review of the spider genus Haplodrassus Chamberlin, 1922 in Crimea (Ukraine) and adjacent areas (Araneae, Gnaphosidae)
Source: Zookeys. 2012 Jul 4;(205):59–89. doi: 10.3897/zookeys.205.3491 (PMC3391731; doi:10.3897/zookeys.205.3491)
Supplement: XML Treatment for Haplodrassus [file zookeys.205.3491-treatment1.xml]

<!DOCTYPE tp:taxon-treatment
  PUBLIC "-//TaxonX//DTD Taxonomic Treatment Publishing DTD v0 20100105//EN" "tax-treatment-NSO.dtd">
<tp:taxon-treatment xmlns:tp="http://www.plazi.org/taxpub"><tp:treatment-meta><mixed-citation publication-type="journal"><person-group><name><surname>Kovblyuk</surname><given-names>Mykola M.</given-names></name><name><surname>Kastrygina</surname><given-names>Zoya A.</given-names></name><name><surname>Omelko</surname><given-names>Mikhail M.</given-names></name></person-group><article-title>A review of the spider genus 
                    <italic>Haplodrassus</italic> Chamberlin, 1922 in Crimea (Ukraine) and adjacent areas (Araneae, Gnaphosidae)
                </article-title><source>Zookeys</source><day>4</day><month>7</month><year>2012</year><volume>2012</volume><issue>205</issue><fpage>59</fpage><lpage>89</lpage><pub-id pub-id-type="doi">10.3897/zookeys.205.3491</pub-id></mixed-citation></tp:treatment-meta><tp:nomenclature><tp:taxon-name>
                        <tp:taxon-name-part taxon-name-part-type="genus">Haplodrassus</tp:taxon-name-part>
                    <object-id xmlns:xlink="http://www.w3.org/1999/xlink" xlink:type="simple">http://species-id.net/wiki/Haplodrassus</object-id>
								</tp:taxon-name><tp:taxon-authority>Chamberlin, 1922</tp:taxon-authority></tp:nomenclature><tp:treatment-sec sec-type="Type species"><title>Type species:</title><p><italic><tp:taxon-name>Drassus hiemalis</tp:taxon-name></italic> Emerton, 1909.</p></tp:treatment-sec><tp:treatment-sec sec-type="Diagnosis"><title>Diagnosis.</title><p>Male palp with large terminal apophysis, thick embolus, hooked median apophysis and RTA flattened, often shifted dorsally. Epigyne with thick sclerotized lateral pockets and with one anterior hood. Posterior median eyes close together, separated by their radius or less (<xref ref-type="bibr" rid="B32">Platnick and Shadab 1975</xref>; <xref ref-type="bibr" rid="B20">Levy 2004</xref>). <italic><tp:taxon-name>Haplodrassus</tp:taxon-name></italic> is most related to <italic><tp:taxon-name>Orodrassus</tp:taxon-name></italic> Chamberlin, 1922 with three species from the Nearctic, but differs by having a flattened RTA (bifid or laterally expanded in <italic><tp:taxon-name>Orodrassus</tp:taxon-name></italic>), lacking a median epigynal projection (present in <italic><tp:taxon-name>Orodrassus</tp:taxon-name></italic>) and by the presence of lateral epigynal sclerites (absent in <italic><tp:taxon-name>Orodrassus</tp:taxon-name></italic>) (<xref ref-type="bibr" rid="B32">Platnick and Shadab 1975</xref>).</p><p>In terms of habitus and coloration <italic><tp:taxon-name>Haplodrassus</tp:taxon-name></italic> resembles only two other genera that occur in Crimea and the eastern Mediterranean: <italic><tp:taxon-name>Parasyrisca</tp:taxon-name></italic> Schenkel, 1963 and, to a lesser extent, <italic><tp:taxon-name>Drassodes</tp:taxon-name></italic> Westring, 1851. However, <italic><tp:taxon-name>Haplodrassus</tp:taxon-name></italic> is easily distinguished by having a large terminal apophysis (absent in the other genera), a flat retrolateral tibial apophysis widened dorsally (conical or flat and tapering in <italic><tp:taxon-name>Drassodes</tp:taxon-name></italic> and <italic><tp:taxon-name>Parasyrisca</tp:taxon-name></italic>), a broad embolus (cylindrical or hidden in the other genera), and the presence of heavily sclerotized lateral epigynal pockets (absent in <italic><tp:taxon-name>Drassodes</tp:taxon-name></italic> and <italic><tp:taxon-name>Parasyrisca</tp:taxon-name></italic>).</p></tp:treatment-sec><tp:treatment-sec sec-type="Distribution"><title>Distribution.</title><p>Holarctic and India (<xref ref-type="bibr" rid="B33">Platnick 2012</xref>).</p></tp:treatment-sec><ref-list><ref id="B32"><mixed-citation xmlns:xlink="http://www.w3.org/1999/xlink" xlink:type="simple"><person-group><name name-style="western"><surname>Platnick</surname><given-names>NI</given-names></name><name name-style="western"><surname>Shadab</surname><given-names>MU</given-names></name></person-group> (<year>1975</year>)<source> A revision of the spider genera <italic>Haplodrassus</italic> and <italic>Orodrassus</italic> (Araneae, Gnaphosidae) in North America. American Museum Novitates 2583, 40 pp.</source></mixed-citation></ref><ref id="B20"><mixed-citation xmlns:xlink="http://www.w3.org/1999/xlink" xlink:type="simple"><person-group><name name-style="western"><surname>Levy</surname><given-names>G</given-names></name></person-group> (<year>2004</year>)<article-title> Spiders of the genera <italic>Drassodes</italic> and <italic>Haplodrassus</italic> (Araneae, Gnaphosidae) from Israel.</article-title><source>Israel Journal of Zoology </source><volume>50</volume>: <fpage>1</fpage>-<lpage>37</lpage>.</mixed-citation></ref><ref id="B33"><mixed-citation xmlns:xlink="http://www.w3.org/1999/xlink" xlink:type="simple"><person-group><name name-style="western"><surname>Platnick</surname><given-names>NI</given-names></name></person-group> (<year>2012</year>)<source> Gnaphosidae_The World Spider Catalog, Version 12.5 (Fam. Gnaphosidae Pocock, 1898) <ext-link ext-link-type="uri" xlink:href="http://research.amnh.org/entomology/spiders/catalog/GNAPHOSIDAE.html" xlink:type="simple">http://research.amnh.org/entomology/spiders/catalog/GNAPHOSIDAE.html</ext-link></source></mixed-citation></ref></ref-list></tp:taxon-treatment>
