# Supplementary material for: A review of the spider genus Haplodrassus Chamberlin, 1922 in Crimea (Ukraine) and adjacent areas (Araneae, Gnaphosidae)
Source: Zookeys. 2012 Jul 4;(205):59–89. doi: 10.3897/zookeys.205.3491 (PMC3391731; doi:10.3897/zookeys.205.3491)
Supplement: XML Treatment for Haplodrassus bohemicus [file zookeys.205.3491-treatment2.xml]

<!DOCTYPE tp:taxon-treatment
  PUBLIC "-//TaxonX//DTD Taxonomic Treatment Publishing DTD v0 20100105//EN" "tax-treatment-NSO.dtd">
<tp:taxon-treatment xmlns:tp="http://www.plazi.org/taxpub"><tp:treatment-meta><mixed-citation publication-type="journal"><person-group><name><surname>Kovblyuk</surname><given-names>Mykola M.</given-names></name><name><surname>Kastrygina</surname><given-names>Zoya A.</given-names></name><name><surname>Omelko</surname><given-names>Mikhail M.</given-names></name></person-group><article-title>A review of the spider genus 
                    <italic>Haplodrassus</italic> Chamberlin, 1922 in Crimea (Ukraine) and adjacent areas (Araneae, Gnaphosidae)
                </article-title><source>Zookeys</source><day>4</day><month>7</month><year>2012</year><volume>2012</volume><issue>205</issue><fpage>59</fpage><lpage>89</lpage><pub-id pub-id-type="doi">10.3897/zookeys.205.3491</pub-id></mixed-citation></tp:treatment-meta><tp:nomenclature><tp:taxon-name>
                        <tp:taxon-name-part taxon-name-part-type="genus">Haplodrassus</tp:taxon-name-part>
                        <tp:taxon-name-part taxon-name-part-type="species">bohemicus</tp:taxon-name-part>
                    <object-id xmlns:xlink="http://www.w3.org/1999/xlink" xlink:type="simple">http://species-id.net/wiki/Haplodrassus_bohemicus</object-id>
								</tp:taxon-name><tp:taxon-authority>Miller &amp; Buchar, 1977</tp:taxon-authority><xref ref-type="fig" rid="F1">Figs 1–6</xref><xref ref-type="fig" rid="F2">10–12</xref><tp:nomenclature-citation-list><tp:nomenclature-citation><tp:taxon-name>Haplodrassus bohemicus</tp:taxon-name><comment><xref ref-type="bibr" rid="B27">Miller and Buchar 1977</xref>: 163, pl. II, f. 1–6 (♂♀).</comment></tp:nomenclature-citation><tp:nomenclature-citation><tp:taxon-name>Haplodrassus bohemicus</tp:taxon-name><comment>: <xref ref-type="bibr" rid="B42">Stefanovska et al. 2008</xref>: 37, f. 10–15 (♂♀).</comment></tp:nomenclature-citation></tp:nomenclature-citation-list></tp:nomenclature><tp:treatment-sec sec-type="Material"><title>Material.</title><p>UKRAINE, CRIMEA: Saky Distr.: 12 ♂♂, 2 ♀♀ (TNU), near Pribrezhnaya railway station, 30.04.-24.06.2000, M.M. Kovblyuk.<!--PageBreak--><!--PageBreak--></p></tp:treatment-sec><tp:treatment-sec sec-type="Additional material"><title>Additional material.</title><p>UKRAINE. Nikolaev Area: 6 ♂♂ (TNU), Pervomaysky Distr., Kuripchane Vil., 5.05.–8.06.2006, N.Yu. Polchaninova. Kherson Area: 2 ♂♂, 2 ♀♀ (TNU), Henichesk Distr., Arabatskaya strelka, 4 km S Henichesk Town, 23.05.–10.06.2011, N.A. Stasyuk. Donetsk Area: 4 ♂♂ (TNU), Pershotravnevy Distr., Belosaraiskaya Kosa, 11–22.06.2001, E.V. Prokopenko; 2 ♂♂ (TNU), Novoazovsk Distr., Khomutovo Vil., “Khomutovskaya Steppe”, <named-content xmlns:xlink="http://www.w3.org/1999/xlink" content-type="dwc:verbatimCoordinates" xlink:type="simple">N47°16', E38°10'</named-content>, 15–20.06.2004, N.Yu. Polchaninova; 1 ♂ (TNU), Slavyansky Distr., Svyatogorsk Town, <named-content xmlns:xlink="http://www.w3.org/1999/xlink" content-type="dwc:verbatimCoordinates" xlink:type="simple">N49°02', E37°39'</named-content>, 8–30.06.2004, N.Yu. Polchaninova. RUSSIA. Rostov Area: 7 ♂♂, 1 ♀ (TNU), Ust’-Donetsk Distr., near Razdorskaya Vil., «Pukhlyakovskye sklony», 10.05.–28.06.2004, A.V. Ponomarev.</p></tp:treatment-sec><tp:treatment-sec sec-type="Comparative material"><title>Comparative material.</title><p><italic><tp:taxon-name>Haplodrassus pugnans</tp:taxon-name></italic> (Simon, 1880): RUSSIA, Magadan Area: 1 ♂, 3 ♀♀ (ISEA, БИ-930), Ten’kynskyi Distr., env. Sibit-Tyellakh, Aborigen Field Station, <italic>Betula</italic>, 12–22.06.1983, A.V. Avershin.</p></tp:treatment-sec><tp:treatment-sec sec-type="Diagnosis"><title>Diagnosis.</title><p><italic><tp:taxon-name>Haplodrassus bohemicus</tp:taxon-name></italic> is most similar to <italic><tp:taxon-name>Haplodrassus pugnans</tp:taxon-name></italic> (Simon, 1880), <italic><tp:taxon-name>Haplodrassus signifer</tp:taxon-name></italic> (C.L. Koch, 1839) and <italic><tp:taxon-name>Haplodrassus pseudosignifer</tp:taxon-name></italic> Marusiket al. 1996, but differs: 1) by the shape of RTA having a “step”-like dorsal margin (RTA dorsal margin without “step” in <italic><tp:taxon-name>Haplodrassus pugnans</tp:taxon-name></italic>, <italic><tp:taxon-name>Haplodrassus  signifer</tp:taxon-name></italic> and <italic><tp:taxon-name>Haplodrassus pseudosignifer</tp:taxon-name></italic>); 2) by the apically directed embolus lacking a tooth (retrolaterally directed embolus with a tooth in <italic><tp:taxon-name>Haplodrassus pugnans</tp:taxon-name></italic>, <italic><tp:taxon-name>Haplodrassus signifer</tp:taxon-name></italic> and <italic><tp:taxon-name>Haplodrassus pseudosignifer</tp:taxon-name></italic>); 3) by the outlines of epigynal sclerites and relative proportions of the epigynal fovea (cf. <xref ref-type="fig" rid="F2">Figs 10, 12 and 13</xref>, <xref ref-type="fig" rid="F13">75, 78</xref>).</p></tp:treatment-sec><tp:treatment-sec sec-type="Description"><title>Description.</title><p>Male measurements (n = 5). Total length 5.8–7.5 (6.7); carapace 2.7–3.2 (3.0) long, 2.0–2.6 (2.3) wide. Diameters of eyes and distances between them: AM 0.10–0.15 (0.12), AL 0.10–0.16 (0.13), PM 0.15–0.22 (0.19), PL 0.10–0.14 (0.12), AM-AM 0.09–0.12 (0.10), AM-AL 0.03–0.04 (0.04), PM-PM 0.03–0.04 (0.03), PM-PL 0.12–0.16 (0.14), AM-PM 0.12–0.18 (0.15), AL-PL 0.10–0.16 (0.14). Distances between anterior eyes and margin of clypeus: AM-clypeus 0.18–0.22 (0.20), AL-clypeus 0.10–0.18 (0.15).</p><p>Length of leg segments (male):<!--PageBreak--></p><table-wrap position="float" orientation="portrait"><table id="T1"><tbody><tr><th rowspan="1" colspan="1"><bold>Leg</bold></th><th rowspan="1" colspan="1"><bold>Femur</bold></th><th rowspan="1" colspan="1"><bold>Patella</bold></th><th rowspan="1" colspan="1"><bold>Tibia</bold></th><th rowspan="1" colspan="1"><bold>Metatarsus</bold></th><th rowspan="1" colspan="1"><bold>Tarsus</bold></th><th rowspan="1" colspan="1"><bold>Total</bold></th></tr><tr><td rowspan="1" colspan="1">I</td><td rowspan="1" colspan="1">1.9–2.2 (2.1)</td><td rowspan="1" colspan="1">1.1–1.4 (1.2)</td><td rowspan="1" colspan="1">1.6–1.7 (1.6)</td><td rowspan="1" colspan="1">1.2–1.4 (1.3)</td><td rowspan="1" colspan="1">0.9–1.0 (1.0)</td><td rowspan="1" colspan="1">6.8–7.6 (7.2)</td></tr><tr><td rowspan="1" colspan="1">II</td><td rowspan="1" colspan="1">1.6–1.9 (1.8)</td><td rowspan="1" colspan="1">1.0–1.2 (1.1)</td><td rowspan="1" colspan="1">1.2–1.4 (1.3)</td><td rowspan="1" colspan="1">1.1–1.2 (1.2)</td><td rowspan="1" colspan="1">0.9–1.0 (1.0)</td><td rowspan="1" colspan="1">5.8–6.8 (6.3)</td></tr><tr><td rowspan="1" colspan="1">III</td><td rowspan="1" colspan="1">1.5–1.8 (1.6)</td><td rowspan="1" colspan="1">0.8–1.0 (0.9)</td><td rowspan="1" colspan="1">0.9–1.0 (1.0)</td><td rowspan="1" colspan="1">1.2–1.4 (1.3)</td><td rowspan="1" colspan="1">0.8–1.0 (0.9)</td><td rowspan="1" colspan="1">5.2–6.0 (5.6)</td></tr><tr><td rowspan="1" colspan="1">IV</td><td rowspan="1" colspan="1">2.1–2.3 (2.2)</td><td rowspan="1" colspan="1">1.0–1.2 (1.1)</td><td rowspan="1" colspan="1">1.6–1.7 (1.6)</td><td rowspan="1" colspan="1">1.8–2.0 (1.9)</td><td rowspan="1" colspan="1">1.0–1.2 (1.1)</td><td rowspan="1" colspan="1">7.5–8.3 (8.0)</td></tr></tbody></table></table-wrap><p>Length of palp segments: femur 1.0–1.2 (1.1), patella 0.4–0.5 (0.5), tibia 0.3–0.5 (0.4), tarsus 1.0–1.2 (1.0). Cheliceral teeth: anterior – 2 (little; proximal tooth connected with keel of cheliceral groove), posterior – 2. Abdomen 2.9–4.0 (3.6) long, 1.8–2.2 (2.0) wide. Scutum is absent. Basal segment of anterior (inferior) spinnerets 0.5–0.6 (0.6) long. Coloration light brown, as in most <italic><tp:taxon-name>Haplodrassus</tp:taxon-name></italic> species.</p><p>Palp as in <xref ref-type="fig" rid="F1">Figs 1–6</xref>. RTA with a “step” (<italic>St</italic>) on the promargin, terminal apophysis almost straight, without distinct ridge, embolus slightly twisted and lacks a tooth.</p><p>Female measurements (n = 2). Total length 7.8–8.0; carapace 2.7–3.5 long, 2.0–2.7 wide. Abdomen 4.3–5.1 long, 2.7–3.1 wide. Coloration light brown, as in most <italic><tp:taxon-name>Haplodrassus</tp:taxon-name></italic> species.</p><p>Epigyne as in <xref ref-type="fig" rid="F2">Figs 10–12</xref>. Lateral pockets long, sub-parallel, spermathecae globular. Fovea of epigyne without narrow longitudinal groove.</p><fig id="F1" position="float" orientation="portrait"><label>Figures 1–9.</label><caption><p>Males of <italic><tp:taxon-name>Haplodrassus bohemicus</tp:taxon-name></italic> (<bold>1–3</bold> from Rostov Area, <bold>4–6</bold> from Crimea) and <italic><tp:taxon-name>Haplodrassus pugnans</tp:taxon-name></italic> (<bold>7–9</bold>  from Magadan Area): <bold>1, 4, 7</bold> RTA, retrolateral view <bold>2, 5, 8</bold> palp, ventral view <bold>3, 6, 9</bold>  bulbus, apical view. Abbreviations: <bold><italic>Co</italic></bold>conductor; <bold><italic>Em</italic></bold>embolus; <bold><italic>Et</italic></bold>tooth of embolus; <bold><italic>Ma</italic></bold>median apophysis; <italic><bold>Ri</bold></italic> ridgeof terminal apophysis; <italic><bold>RTA</bold></italic> retrolateral tibial apophysis; <bold><italic>St</italic></bold>“step”-like keel of RTA; <bold><italic>Ta</italic></bold>terminal apophysis.</p></caption><graphic xmlns:xlink="http://www.w3.org/1999/xlink" xlink:href="ZooKeys-205-059-g001.jpg" position="float" orientation="portrait" xlink:type="simple"/></fig><fig id="F2" position="float" orientation="portrait"><label>Figures 10–14.</label><caption><p>Females of <italic><tp:taxon-name>Haplodrassus bohemicus</tp:taxon-name></italic> (<bold>10–11</bold> from Rostov Area, <bold>12</bold> from Crimea) and <italic><tp:taxon-name>Haplodrassus pugnans</tp:taxon-name></italic> (<bold>13–14</bold> from Magadan Area): <bold>10, 12–13</bold> epigyne, ventral view <bold>11, 14</bold> epigyne, dorsal view.</p></caption><graphic xmlns:xlink="http://www.w3.org/1999/xlink" xlink:href="ZooKeys-205-059-g002.jpg" position="float" orientation="portrait" xlink:type="simple"/></fig></tp:treatment-sec><tp:treatment-sec sec-type="Distribution"><title>Distribution.</title><p>Czech Republic, Macedonia, Greece, Ukraine (Nikolaev, Kherson, Donetsk Areas, Crimea), Russia (Rostov and Stavropol Areas, Kalmykya, Dagestan) (<xref ref-type="bibr" rid="B27">Miller and Buchar 1977</xref>; <xref ref-type="bibr" rid="B37">Ponomarev and Tsvetkov 2006</xref>; <xref ref-type="bibr" rid="B42">Stefanovska et al. 2008</xref>; <xref ref-type="bibr" rid="B35">Ponomarev et al. 2011</xref>; present data).</p></tp:treatment-sec><tp:treatment-sec sec-type="Comments"><title>Comments.</title><p><italic><tp:taxon-name>Haplodrassus bohemicus</tp:taxon-name></italic> is a new species record for the Crimean fauna.</p></tp:treatment-sec><tp:treatment-sec sec-type="Habitats"><title>Habitats.</title><p>Meadows, steppes and sand dunes.</p></tp:treatment-sec><tp:treatment-sec sec-type="Phenology"><title>Phenology.</title><p>♂♀ – V-VI. In Crimea the peak activity of adults occurs in May.</p></tp:treatment-sec><tp:treatment-sec><!--Section generated to contain objects referenced in tp:taxon-treatment.--><fig id="F13" position="float" orientation="portrait"><label>Figures 75–78.</label><caption><p>Females of <italic><tp:taxon-name>Haplodrassus pseudosignifer</tp:taxon-name></italic> (<bold>75–76</bold> from Crimea) and <italic><tp:taxon-name>Haplodrassus signifer</tp:taxon-name></italic> (<bold>77–78</bold> from Crimea): <bold>75, 77</bold> epigyne, ventral view <bold>76, 78</bold> epigyne, dorsal view. Abbreviations: <bold><italic>Ah</italic></bold> anterior hood; <bold><italic>Gr</italic></bold><italic> </italic>groove of epigyne; <bold><italic>Sp</italic></bold>spermatheca.</p></caption><graphic xmlns:xlink="http://www.w3.org/1999/xlink" xlink:href="ZooKeys-205-059-g013.jpg" position="float" orientation="portrait" xlink:type="simple"/></fig></tp:treatment-sec><ref-list><ref id="B27"><mixed-citation xmlns:xlink="http://www.w3.org/1999/xlink" xlink:type="simple"><person-group><name name-style="western"><surname>Miller</surname><given-names>F</given-names></name><name name-style="western"><surname>Buchar</surname><given-names>J</given-names></name></person-group> (<year>1977</year>)<article-title> Neue spinnenarten aus der gattung <italic>Zelotes</italic> Distel und <italic>Haplodrassus</italic> Chamberlin (Araneae, Gnaphosidae).</article-title><source>Acta Universitatis Carolinae – Biologica </source><volume>6</volume>: <fpage>157</fpage>-<lpage>171</lpage>.</mixed-citation></ref><ref id="B42"><mixed-citation xmlns:xlink="http://www.w3.org/1999/xlink" xlink:type="simple"><person-group><name name-style="western"><surname>Stefanovska</surname><given-names>D</given-names></name><name name-style="western"><surname>Naumova</surname><given-names>M</given-names></name><name name-style="western"><surname>Prelic</surname><given-names>D</given-names></name><name name-style="western"><surname>Deltshev</surname><given-names>C</given-names></name><name name-style="western"><surname>Lazarov</surname><given-names>S</given-names></name></person-group> (<year>2008</year>)<article-title> Spiders from the Scopje Region: a faunistic and zoogeographical analysis.</article-title><source>Historia naturalis bulgarica </source><volume>19</volume>: <fpage>35</fpage>-<lpage>49</lpage>.</mixed-citation></ref><ref id="B37"><mixed-citation xmlns:xlink="http://www.w3.org/1999/xlink" xlink:type="simple"><person-group><name name-style="western"><surname>Ponomarev</surname><given-names>AV</given-names></name><name name-style="western"><surname>Tsvetkov</surname><given-names>AS</given-names></name></person-group> (<year>2006</year>)<article-title> New and rare spiders of family Gnaphosidae (Aranei) from a southeast of Europe.</article-title><source>Caucasian Entomological Bulletin </source><volume>2</volume> (<issue>1</issue>): <fpage>5</fpage>-<lpage>13</lpage> [in Russian]</mixed-citation></ref><ref id="B35"><mixed-citation xmlns:xlink="http://www.w3.org/1999/xlink" xlink:type="simple"><person-group><name name-style="western"><surname>Ponomarev</surname><given-names>AV</given-names></name><name name-style="western"><surname>Abdurakhmanov</surname><given-names>GM</given-names></name><name name-style="western"><surname>Alieva</surname><given-names>SV</given-names></name><name name-style="western"><surname>Dvadnenko</surname><given-names>KV</given-names></name></person-group> (<year>2011</year>)<article-title> Spiders (Arachnida, Aranei) coastal and islands territories of Northern Dagestan. Yug Rossii: ekologia, razvitie.</article-title><source>Ekologia zhyvotnih </source><volume>4</volume>: <fpage>126</fpage>-<lpage>143</lpage>. [in Russian]</mixed-citation></ref></ref-list></tp:taxon-treatment>
