# Supplementary material for: A review of the spider genus Haplodrassus Chamberlin, 1922 in Crimea (Ukraine) and adjacent areas (Araneae, Gnaphosidae)
Source: Zookeys. 2012 Jul 4;(205):59–89. doi: 10.3897/zookeys.205.3491 (PMC3391731; doi:10.3897/zookeys.205.3491)
Supplement: XML Treatment for Haplodrassus cognatus [file zookeys.205.3491-treatment3.xml]

<!DOCTYPE tp:taxon-treatment
  PUBLIC "-//TaxonX//DTD Taxonomic Treatment Publishing DTD v0 20100105//EN" "tax-treatment-NSO.dtd">
<tp:taxon-treatment xmlns:tp="http://www.plazi.org/taxpub"><tp:treatment-meta><mixed-citation publication-type="journal"><person-group><name><surname>Kovblyuk</surname><given-names>Mykola M.</given-names></name><name><surname>Kastrygina</surname><given-names>Zoya A.</given-names></name><name><surname>Omelko</surname><given-names>Mikhail M.</given-names></name></person-group><article-title>A review of the spider genus 
                    <italic>Haplodrassus</italic> Chamberlin, 1922 in Crimea (Ukraine) and adjacent areas (Araneae, Gnaphosidae)
                </article-title><source>Zookeys</source><day>4</day><month>7</month><year>2012</year><volume>2012</volume><issue>205</issue><fpage>59</fpage><lpage>89</lpage><pub-id pub-id-type="doi">10.3897/zookeys.205.3491</pub-id></mixed-citation></tp:treatment-meta><tp:nomenclature><tp:taxon-name>
                        <tp:taxon-name-part taxon-name-part-type="genus">Haplodrassus</tp:taxon-name-part>
                        <tp:taxon-name-part taxon-name-part-type="species">cognatus</tp:taxon-name-part>
                    <object-id xmlns:xlink="http://www.w3.org/1999/xlink" xlink:type="simple">http://species-id.net/wiki/Haplodrassus_cognatus</object-id>
								</tp:taxon-name><tp:taxon-authority>(Westring, 1861)</tp:taxon-authority><xref ref-type="fig" rid="F3">Figs 15–16</xref><tp:nomenclature-citation-list><tp:nomenclature-citation><tp:taxon-name>Haplodrassus cognatus</tp:taxon-name><comment>: <xref ref-type="bibr" rid="B46">Tullgren 1946</xref>: 106, f. 31C, pl. 17, f. 221–224 (♂♀).</comment></tp:nomenclature-citation><tp:nomenclature-citation><tp:taxon-name>Haplodrassus cognatus</tp:taxon-name><comment>: <xref ref-type="bibr" rid="B27">Miller and Buchar 1977</xref>: 168, pl. III, f. 8–10 (♂♀).</comment></tp:nomenclature-citation><tp:nomenclature-citation><tp:taxon-name>Haplodrassus cognatus</tp:taxon-name><comment>: <xref ref-type="bibr" rid="B7">Grimm 1985</xref>: 134, f. 155, 168–169 (♂♀).</comment></tp:nomenclature-citation><tp:nomenclature-citation><tp:taxon-name>Haplodrassus cognatus</tp:taxon-name><comment>: <xref ref-type="bibr" rid="B39">Roberts 1998</xref>: 109, f. (♂♀).</comment></tp:nomenclature-citation><tp:nomenclature-citation><tp:taxon-name>Haplodrassus cognatus</tp:taxon-name><comment>: <xref ref-type="bibr" rid="B1">Almquist 2006</xref>: 407, f. 351a–f (♂♀).</comment></tp:nomenclature-citation><tp:nomenclature-citation><tp:taxon-name>Haplodrassus cognatus</tp:taxon-name><comment>: <xref ref-type="bibr" rid="B10">Kamura 2007</xref>: 97, f. 7–8 (♂).</comment></tp:nomenclature-citation><tp:nomenclature-citation><tp:taxon-name>Haplodrassus cognatus</tp:taxon-name><comment>: <xref ref-type="bibr" rid="B11">Kamura 2009</xref>: 485, f. 32–34 (♂♀). For a complete list of references see <xref ref-type="bibr" rid="B33">Platnick (2012)</xref>.</comment></tp:nomenclature-citation></tp:nomenclature-citation-list></tp:nomenclature><tp:treatment-sec sec-type="Records from Crimea"><title>Records from Crimea.</title><p><xref ref-type="bibr" rid="B3">Bragina (1984)</xref>; <xref ref-type="bibr" rid="B13">Kovblyuk (2004a</xref><xref ref-type="bibr" rid="B14">,b</xref>, <xref ref-type="bibr" rid="B15">2006</xref>); <xref ref-type="bibr" rid="B18">Kovblyuk et al. (2008)</xref>.</p></tp:treatment-sec><tp:treatment-sec sec-type="Note"><title>Note.</title><p>The earlier record of <italic><tp:taxon-name>Haplodrassus cognatus</tp:taxon-name></italic> from Crimea was based on specimens of unknown sex and number from Karadag Nature Reserve (<xref ref-type="bibr" rid="B3">Bragina 1984</xref>). <italic><tp:taxon-name>Haplodrassus cognatus</tp:taxon-name></italic> is absent in our material from Crimea, although we have large collections, especially from the Karadag Reserve). It is reasonable to conclude that the earlier records of <italic><tp:taxon-name>Haplodrassus cognatus</tp:taxon-name></italic> from Crimea represent a misidentified material.</p></tp:treatment-sec><tp:treatment-sec sec-type="Additional material"><title>Additional material.</title><p>UKRAINE. Donetsk Area: 1 ♀ (TNU), Slavyansky Distr., Svyatogorsk Town, <named-content xmlns:xlink="http://www.w3.org/1999/xlink" content-type="dwc:verbatimCoordinates" xlink:type="simple">N49°02', E37°39'</named-content>, <italic>Quercus</italic>, 7.06–9.07.2005, N.Yu. Polchaninova.</p></tp:treatment-sec><tp:treatment-sec sec-type="Comparative material"><title>Comparative material.</title><p><italic><tp:taxon-name>Haplodrassus silvestris</tp:taxon-name></italic> (Blackwall, 1833): UKRAINE. Chernovtsy Area: 1 ♂ (TNU № 2153), Tsetsyno Town, <italic><tp:taxon-name>Fagus</tp:taxon-name></italic> wood, 23.04–18.05.2009, V.V. Garashchuk &amp; T.O. Auzyak. Kharkiv Area: 1 ♂, 1 ♀ (TNU), Veliko-Burlukskiy Distr., Nesterivka Vill., <named-content xmlns:xlink="http://www.w3.org/1999/xlink" content-type="dwc:verbatimCoordinates" xlink:type="simple">N49°53', E37°17'</named-content>, 14.06–14.07.2003, N.Yu. Polchaninova. RUSSIA. Belgorod Area: 1 ♀ (TNU), Borisobsky Distr., Borisovka Town, “Les na Vorkle” Reserve, <named-content xmlns:xlink="http://www.w3.org/1999/xlink" content-type="dwc:verbatimCoordinates" xlink:type="simple">N50°38', E35°58'</named-content>, 5.07.unknown year, N.Yu. Polchaninova.</p></tp:treatment-sec><tp:treatment-sec sec-type="Diagnosis"><title>Diagnosis.</title><p><italic><tp:taxon-name>Haplodrassus cognatus</tp:taxon-name></italic> can be distinguished from all other <italic><tp:taxon-name>Haplodrassus</tp:taxon-name></italic> species by its straight terminal apophysis with a basal tooth in males, and by the shape of the fovea and wide anterior hood (<italic>Ah</italic>) in females.</p><fig id="F3" position="float" orientation="portrait"><label>Figures 15–21.</label><caption><p><italic><tp:taxon-name>Haplodrassus cognatus</tp:taxon-name></italic> (<bold>15–16</bold> from Donetsk Area)and <italic><tp:taxon-name>Haplodrassus silvestris</tp:taxon-name></italic> (<bold>17–21</bold> from Kharkiv Area): <bold>15, 17</bold> epigyne, ventral view <bold>16, 18</bold> epigyne, dorsal view <bold>19</bold> bulbus, apical view <bold>20</bold> palp, ventral view <bold>21</bold> RTA, retrolateral view. Abbreviations: <bold><italic>Ah</italic></bold>anterior hood of epigyne; <bold><italic>Lp</italic></bold> lateral pocket of epigyne; <italic><bold>Sp</bold></italic> spermatheca.</p></caption><graphic xmlns:xlink="http://www.w3.org/1999/xlink" xlink:href="ZooKeys-205-059-g003.jpg" position="float" orientation="portrait" xlink:type="simple"/></fig></tp:treatment-sec><tp:treatment-sec sec-type="Distribution"><title>Distribution.</title><p>It has a trans-Palearctic boreo-nemoral range and occurs from France to Hokkaido, north to north Ural and Tomsk, and south to Greece (<xref ref-type="bibr" rid="B23">Marusik et al. 2000</xref>; <xref ref-type="bibr" rid="B9">Helsdingen 2010</xref>; <xref ref-type="bibr" rid="B33">Platnick 2012</xref>).</p></tp:treatment-sec><tp:treatment-sec sec-type="Phenology"><title>Phenology.</title><p>In Central Europe ♂♀ – III-X (<xref ref-type="bibr" rid="B28">Nentwig et al. 2011</xref>).</p></tp:treatment-sec><ref-list><ref id="B46"><mixed-citation xmlns:xlink="http://www.w3.org/1999/xlink" xlink:type="simple"><person-group><name name-style="western"><surname>Tullgren</surname><given-names>A</given-names></name></person-group> (<year>1946</year>)<source> Svenska spindelfauna: 3. Egentliga spindlar. Araneae. Fam. 5–7.</source><publisher-name>Clubionidae, Zoridae och Gnaphosidae. Entomologiska Foreningen</publisher-name>, <publisher-loc>Stockholm</publisher-loc>, <lpage>141</lpage> pp.</mixed-citation></ref><ref id="B27"><mixed-citation xmlns:xlink="http://www.w3.org/1999/xlink" xlink:type="simple"><person-group><name name-style="western"><surname>Miller</surname><given-names>F</given-names></name><name name-style="western"><surname>Buchar</surname><given-names>J</given-names></name></person-group> (<year>1977</year>)<article-title> Neue spinnenarten aus der gattung <italic>Zelotes</italic> Distel und <italic>Haplodrassus</italic> Chamberlin (Araneae, Gnaphosidae).</article-title><source>Acta Universitatis Carolinae – Biologica </source><volume>6</volume>: <fpage>157</fpage>-<lpage>171</lpage>.</mixed-citation></ref><ref id="B7"><mixed-citation xmlns:xlink="http://www.w3.org/1999/xlink" xlink:type="simple"><person-group><name name-style="western"><surname>Grimm</surname><given-names>U</given-names></name></person-group> (<year>1985</year>)<source> Die Gnaphosidae Mitteleuropas (Arachnida, Aranei).</source><publisher-name>Verlag Paul Parey</publisher-name>, <publisher-loc>Hamburg and Berlin</publisher-loc>, <lpage>318</lpage> pp.</mixed-citation></ref><ref id="B39"><mixed-citation xmlns:xlink="http://www.w3.org/1999/xlink" xlink:type="simple"><person-group><name name-style="western"><surname>Roberts</surname><given-names>MJ</given-names></name></person-group> (<year>1998</year>)<source> Spinnengids.</source><publisher-name>Tirion</publisher-name>, <publisher-loc>Baarn</publisher-loc>, <lpage>397</lpage> pp.</mixed-citation></ref><ref id="B1"><mixed-citation xmlns:xlink="http://www.w3.org/1999/xlink" xlink:type="simple"><person-group><name name-style="western"><surname>Almquist</surname><given-names>S</given-names></name></person-group> (<year>2006</year>)<article-title> Swedish Araneae, part 2 – families Dictynidae to Salticidae.</article-title><source>Insect Systematics and Evolution </source><volume>63</volume>: <fpage>285</fpage>-<lpage>601</lpage>.</mixed-citation></ref><ref id="B10"><mixed-citation xmlns:xlink="http://www.w3.org/1999/xlink" xlink:type="simple"><person-group><name name-style="western"><surname>Kamura</surname><given-names>T</given-names></name></person-group> (<year>2007</year>)<article-title> Spiders of the genus <italic>Haplodrassus</italic> (Araneae: Gnaphosidae) from Japan.</article-title><source>Acta Arachnologica </source><volume>55</volume> (<issue>2</issue>): <fpage>95</fpage>-<lpage>103</lpage>. doi: <ext-link ext-link-type="uri" xlink:href="http://dx.doi.org/10.2476/asjaa.55.95" xlink:type="simple">10.2476/asjaa.55.95</ext-link></mixed-citation></ref><ref id="B11"><mixed-citation xmlns:xlink="http://www.w3.org/1999/xlink" xlink:type="simple"><person-group><name name-style="western"><surname>Kamura</surname><given-names>T</given-names></name></person-group> (<year>2009</year>)<article-title> Trochanteriidae, Gnaphosidae, Prodidomidae, Corinnidae.</article-title> In: <person-group><name name-style="western"><surname>Ono</surname><given-names>H</given-names></name></person-group> (<role>Ed</role>). <issue-title>The Spiders of Japan with keys to the families and genera and illustrations of the species.</issue-title><source>Tokai University Press, Kanagawa, 482–500</source>: <fpage>551</fpage>-<lpage>557</lpage>. [in Japanese]</mixed-citation></ref><ref id="B33"><mixed-citation xmlns:xlink="http://www.w3.org/1999/xlink" xlink:type="simple"><person-group><name name-style="western"><surname>Platnick</surname><given-names>NI</given-names></name></person-group> (<year>2012</year>)<source> Gnaphosidae_The World Spider Catalog, Version 12.5 (Fam. Gnaphosidae Pocock, 1898) <ext-link ext-link-type="uri" xlink:href="http://research.amnh.org/entomology/spiders/catalog/GNAPHOSIDAE.html" xlink:type="simple">http://research.amnh.org/entomology/spiders/catalog/GNAPHOSIDAE.html</ext-link></source></mixed-citation></ref><ref id="B3"><mixed-citation xmlns:xlink="http://www.w3.org/1999/xlink" xlink:type="simple"><person-group><name name-style="western"><surname>Bragina</surname><given-names>VA</given-names></name></person-group> (<year>1984</year>)<source> Spiders fauna of Karadagh. In: Letopis’ prirody. T.1. Kniga.1. Institut biologii yuzhnykh morei im. A.O. Kovalevskogo. Karadagskoe otdelenie. Karadagskyi gosudarstvennyi zapovednik AN USSR, 64–68. </source>[in Russian]</mixed-citation></ref><ref id="B13"><mixed-citation xmlns:xlink="http://www.w3.org/1999/xlink" xlink:type="simple"><person-group><name name-style="western"><surname>Kovblyuk</surname><given-names>NM</given-names></name></person-group> (<year>2004a</year>)<article-title> Catalogue of the spiders (Arachnida, Aranei) of the Crimea. Voprosy razvitiya Kryma. Nauchno-prakticheskiy i discussionno-analiticheskiy sbornik.</article-title><source>Problemy inventarizatsii krymskoi bioty </source><volume>15</volume>: <fpage>211</fpage>-<lpage>262</lpage>. [in Russian]</mixed-citation></ref><ref id="B14"><mixed-citation xmlns:xlink="http://www.w3.org/1999/xlink" xlink:type="simple"><person-group><name name-style="western"><surname>Kovblyuk</surname><given-names>MM</given-names></name></person-group> (<year>2004b</year>)<article-title> Preliminary results of spiders fauna and biotopic distribution of spiders in Karadag Nature Reserve study. National Academy of Sciences of Ukraine. Karadag Nature Reserve.</article-title><source>Annals </source><volume>20</volume>: <fpage>139</fpage>-<lpage>145</lpage>. [in Russian]</mixed-citation></ref><ref id="B15"><mixed-citation xmlns:xlink="http://www.w3.org/1999/xlink" xlink:type="simple"><person-group><name name-style="western"><surname>Kovblyuk</surname><given-names>MM</given-names></name></person-group> (<year>2006</year>)<source> Gnaphosid spiders (Arachnida: Aranei) in Crimean fauna. Abstract of PhD thesis, Kyiv, Ukraine: Institute of Zoology Ukrainian Academy of Sciences. 22 p. </source>[in Ukrainian]</mixed-citation></ref><ref id="B18"><mixed-citation xmlns:xlink="http://www.w3.org/1999/xlink" xlink:type="simple"><person-group><name name-style="western"><surname>Kovblyuk</surname><given-names>MM</given-names></name><name name-style="western"><surname>Kukushkin</surname><given-names>OV</given-names></name><name name-style="western"><surname>Gnelitsa</surname><given-names>VA</given-names></name><name name-style="western"><surname>Nadolny</surname><given-names>AA</given-names></name></person-group> (<year>2008</year>)<source> Brief atlas of spiders (Arachnida, Aranei) of Karadag Nature Reserve.</source><publisher-name>N.Orianda</publisher-name>, <publisher-loc>Simpheropol</publisher-loc>, <lpage>120</lpage> pp.[in Russian]</mixed-citation></ref><ref id="B23"><mixed-citation xmlns:xlink="http://www.w3.org/1999/xlink" xlink:type="simple"><person-group><name name-style="western"><surname>Marusik</surname><given-names>YM</given-names></name><name name-style="western"><surname>Logunov</surname><given-names>DV</given-names></name><name name-style="western"><surname>Koponen</surname><given-names>S</given-names></name></person-group> (<year>2000</year>)<source> Spiders of Tuva, South Siberia.</source><publisher-name>IBPN FEB RAS</publisher-name>, <publisher-loc>Magadan</publisher-loc>, <lpage>252</lpage> pp.</mixed-citation></ref><ref id="B9"><mixed-citation xmlns:xlink="http://www.w3.org/1999/xlink" xlink:type="simple"><person-group><name name-style="western"><surname>Helsdingen</surname><given-names>PJ</given-names></name></person-group> (<year>2010</year>)<source> Fauna Europaea: Araneae. Database. Version 2.2 <ext-link ext-link-type="uri" xlink:href="www.european-arachnology.org" xlink:type="simple">www.european-arachnology.org</ext-link></source></mixed-citation></ref><ref id="B28"><mixed-citation xmlns:xlink="http://www.w3.org/1999/xlink" xlink:type="simple"><person-group><name name-style="western"><surname>Nentwig</surname><given-names>W</given-names></name><name name-style="western"><surname>Blick</surname><given-names>T</given-names></name><name name-style="western"><surname>Gloor</surname><given-names>D</given-names></name><name name-style="western"><surname>Hänggi</surname><given-names>A</given-names></name><name name-style="western"><surname>Kropf</surname><given-names>C</given-names></name></person-group> (<year>2011</year>)<source> Spiders of Europe. <ext-link ext-link-type="uri" xlink:href="www.araneae.unibe.ch" xlink:type="simple">www.araneae.unibe.ch</ext-link></source></mixed-citation></ref></ref-list></tp:taxon-treatment>
