# Supplementary material for: A review of the spider genus Haplodrassus Chamberlin, 1922 in Crimea (Ukraine) and adjacent areas (Araneae, Gnaphosidae)
Source: Zookeys. 2012 Jul 4;(205):59–89. doi: 10.3897/zookeys.205.3491 (PMC3391731; doi:10.3897/zookeys.205.3491)
Supplement: XML Treatment for Haplodrassus dalmatensis [file zookeys.205.3491-treatment4.xml]

<!DOCTYPE tp:taxon-treatment
  PUBLIC "-//TaxonX//DTD Taxonomic Treatment Publishing DTD v0 20100105//EN" "tax-treatment-NSO.dtd">
<tp:taxon-treatment xmlns:tp="http://www.plazi.org/taxpub"><tp:treatment-meta><mixed-citation publication-type="journal"><person-group><name><surname>Kovblyuk</surname><given-names>Mykola M.</given-names></name><name><surname>Kastrygina</surname><given-names>Zoya A.</given-names></name><name><surname>Omelko</surname><given-names>Mikhail M.</given-names></name></person-group><article-title>A review of the spider genus 
                    <italic>Haplodrassus</italic> Chamberlin, 1922 in Crimea (Ukraine) and adjacent areas (Araneae, Gnaphosidae)
                </article-title><source>Zookeys</source><day>4</day><month>7</month><year>2012</year><volume>2012</volume><issue>205</issue><fpage>59</fpage><lpage>89</lpage><pub-id pub-id-type="doi">10.3897/zookeys.205.3491</pub-id></mixed-citation></tp:treatment-meta><tp:nomenclature><tp:taxon-name>
                        <tp:taxon-name-part taxon-name-part-type="genus">Haplodrassus</tp:taxon-name-part>
                        <tp:taxon-name-part taxon-name-part-type="species">dalmatensis</tp:taxon-name-part>
                    <object-id xmlns:xlink="http://www.w3.org/1999/xlink" xlink:type="simple">http://species-id.net/wiki/Haplodrassus_dalmatensis</object-id>
								</tp:taxon-name><tp:taxon-authority>(L. Koch, 1866)</tp:taxon-authority><xref ref-type="fig" rid="F4">Figs 22–24</xref><xref ref-type="fig" rid="F5">28–29</xref><tp:nomenclature-citation-list><tp:nomenclature-citation><tp:taxon-name>Haplodrassus dalmatensis</tp:taxon-name><comment>: <xref ref-type="bibr" rid="B46">Tullgren 1946</xref>: 100, pl. 16, f. 201–203 (♂♀).</comment></tp:nomenclature-citation><!--PageBreak--><tp:nomenclature-citation><tp:taxon-name>Haplodrassus dalmatensis</tp:taxon-name><comment>: <xref ref-type="bibr" rid="B27">Miller and Buchar 1977</xref>: 170, pl. IV, f. 1–3 (♂♀).</comment></tp:nomenclature-citation><tp:nomenclature-citation><tp:taxon-name>Haplodrassus dalmatensis</tp:taxon-name><comment>: <xref ref-type="bibr" rid="B7">Grimm 1985</xref>: 138, f. 156, 164–165 (♂♀).</comment></tp:nomenclature-citation><tp:nomenclature-citation><tp:taxon-name>Haplodrassus dalmatensis</tp:taxon-name><comment>: <xref ref-type="bibr" rid="B38">Roberts 1985</xref>: 66, f. 24a (♂♀).</comment></tp:nomenclature-citation><tp:nomenclature-citation><tp:taxon-name>Haplodrassus dalmatensis</tp:taxon-name><comment>: <xref ref-type="bibr" rid="B39">Roberts 1998</xref>: 110, f. (♂♀).</comment></tp:nomenclature-citation><tp:nomenclature-citation><tp:taxon-name>Haplodrassus dalmatensis</tp:taxon-name><comment>: <xref ref-type="bibr" rid="B20">Levy 2004</xref>: 23, f. 57–61 (♂♀).</comment></tp:nomenclature-citation><tp:nomenclature-citation><tp:taxon-name>Haplodrassus dalmatensis</tp:taxon-name><comment>: <xref ref-type="bibr" rid="B1">Almquist 2006</xref>: 408, f. 352a–e (♂♀). For a complete list of references see <xref ref-type="bibr" rid="B33">Platnick (2012)</xref>.</comment></tp:nomenclature-citation></tp:nomenclature-citation-list></tp:nomenclature><tp:treatment-sec sec-type="Records from Crimea"><title>Records from Crimea.</title><p><xref ref-type="bibr" rid="B2">Apostolov and Onchurov (1998)</xref>; <xref ref-type="bibr" rid="B29">Onchurov (1998)</xref>; <xref ref-type="bibr" rid="B26">Mikhailov (2000)</xref>; <xref ref-type="bibr" rid="B14">Kovblyuk (2004a</xref><xref ref-type="bibr" rid="B15">,b</xref>, <xref ref-type="bibr" rid="B16">2006</xref>); <xref ref-type="bibr" rid="B18">Kovblyuk et al. (2008)</xref>.</p></tp:treatment-sec><tp:treatment-sec sec-type="Material"><title>Material.</title><p>UKRAINE, CRIMEA:Bakhchisaray Distr.: 1 ♂ (TNU), Crimean State Nature Reserve, kordon Asport, 29.06.2001, M.M. Kovblyuk. Feodosiya Distr.: 4 ♂♂, 4 ♀♀ (TNU), Karadag Nature Reserve, 25.05.2003–21.11.2008, M.M. Kovblyuk, O.V. Kukushkin, A.A. Nadolny. Saky Distr.: 5 ♂♂, 7 ♀♀ (TNU), near Pribrezhnaya railway station, 19.05.–3.07.2000, M.M. Kovblyuk. Sevastopol Distr.: 2 ♂ (EMZ), Khersones, 29.05.1996 &amp; 19.06.1998, M.M. Kovblyuk. Simferopol Distr.: 1 ♂, 1 ♀ (EMZ), near Simferopol water reservoir, 30.05.1996, M.M. Kovblyuk; 1 ♀ (TNU), near Fersmanovo Vill., ~ 250 m, 23.06.–16.07.2000, M.M. Kovblyuk; 1 ♀ (TNU), Chatyr-Dagh, Orlinoe canyon, 10–25.06.2000, M.M. Kovblyuk; 3 ♂♂, 1 ♀ (TNU), near Skvortsovo Vill., 19.05.–10.07.2002, M.M. Kovblyuk; 1 ♀ (TNU), Krasnolesye Vill., 10.07.2002, Ya.I. Ibragimova. Sudak Distr.: 2 ♂♂, 2 ♀♀ (TNU), 10 km W Sudak, Mezhdurechie Vill., 23.05–24.06.2010, M.K. Yusufova.</p></tp:treatment-sec><tp:treatment-sec sec-type="Additional material"><title>Additional material.</title><p>UKRAINE. Kherson Area: 1 ♂ (TNU), Henichesk Distr., Arabatskaya strelka, 4 km S Henichesk Town, 1–10.06.2010, N.A. Stasyuk; 1 ♀ (TNU), Arabatskaya strelka, 7 km S Henichesk Town, 6.07.2010, N.A. Stasyuk.</p></tp:treatment-sec><tp:treatment-sec sec-type="Diagnosis"><title>Diagnosis.</title><p><italic><tp:taxon-name>Haplodrassus dalmatensis</tp:taxon-name></italic> can be easily distinguished from all other congeners by the shape of the terminal apophysis with two tooth-like apical processes and by the strong tooth on the embolus in males, and also by the shape of the epigynal fovea with a peculiar medial septum and converging lateral pockets in females.</p><fig id="F4" position="float" orientation="portrait"><label>Figures 22–27.</label><caption><p>Males of <italic><tp:taxon-name>Haplodrassus dalmatensis</tp:taxon-name></italic> (<bold>22–24</bold> from Crimea) and <italic><tp:taxon-name>Haplodrassus isaevi</tp:taxon-name></italic> (<bold>25–26</bold> paratype from Rostov Area, <bold>27</bold> from Crimea): <bold>22, 25</bold> RTA, retrolateral view <bold>23, 26</bold> palp, ventral view <bold>24, 27</bold> bulbus, apical view. Abbreviations: <bold><italic>Tt</italic></bold> tooth-like process of terminal apophysis.</p></caption><graphic xmlns:xlink="http://www.w3.org/1999/xlink" xlink:href="ZooKeys-205-059-g004.jpg" position="float" orientation="portrait" xlink:type="simple"/></fig><fig id="F5" position="float" orientation="portrait"><label>Figures 28–31.</label><caption><p>Females of <italic><tp:taxon-name>Haplodrassus dalmatensis</tp:taxon-name></italic> (<bold>28–29</bold> from Crimea) and <italic><tp:taxon-name>Haplodrassus isaevi</tp:taxon-name></italic> (<bold>30–31</bold> from Crimea): <bold>28, 30</bold> epigyne, ventral view <bold>29, 31</bold> epigyne, dorsal view. Abbreviations: <bold><italic>Se</italic></bold>septum.</p></caption><graphic xmlns:xlink="http://www.w3.org/1999/xlink" xlink:href="ZooKeys-205-059-g005.jpg" position="float" orientation="portrait" xlink:type="simple"/></fig></tp:treatment-sec><tp:treatment-sec sec-type="Distribution"><title>Distribution.</title><p>West and Central Palaearctic: North Africa, Europe, South Urals, Caucasus, Anatolia, Near East, Kazakhstan, Western Turkmenistan and mountains of South Siberia (<xref ref-type="bibr" rid="B26">Mikhailov 2000</xref>; <xref ref-type="bibr" rid="B48">Tuneva and Esyunin 2003</xref>; <xref ref-type="bibr" rid="B20">Levy 2004</xref>; <xref ref-type="bibr" rid="B9">Helsdingen 2010</xref>).</p></tp:treatment-sec><tp:treatment-sec sec-type="Habitats"><title>Habitats.</title><p>Juniper forests, forest strips (=shelterbelts), grasslands, steppes, meadows, salt marshes.</p></tp:treatment-sec><tp:treatment-sec sec-type="Phenology"><title>Phenology.</title><p>In Crimea ♂♀ – V-VI, ♀♀ – VII, XI-XII, the peak of activity in adults occurs in June. In Britain, the peak is in June (<xref ref-type="bibr" rid="B8">Harvey et al. 2002</xref>), as in Crimea. In Central Europe ♂♀ – IV-VII (<xref ref-type="bibr" rid="B28">Nentwig et al. 2011</xref>). In Israel the phenology is very different: ♂♀ – I-IV, ♂♂ – XII, ♀♀ – V-VII (<xref ref-type="bibr" rid="B20">Levy 2004</xref>).<!--PageBreak--></p></tp:treatment-sec><ref-list><ref id="B46"><mixed-citation xmlns:xlink="http://www.w3.org/1999/xlink" xlink:type="simple"><person-group><name name-style="western"><surname>Tullgren</surname><given-names>A</given-names></name></person-group> (<year>1946</year>)<source> Svenska spindelfauna: 3. Egentliga spindlar. Araneae. Fam. 5–7.</source><publisher-name>Clubionidae, Zoridae och Gnaphosidae. Entomologiska Foreningen</publisher-name>, <publisher-loc>Stockholm</publisher-loc>, <lpage>141</lpage> pp.</mixed-citation></ref><ref id="B27"><mixed-citation xmlns:xlink="http://www.w3.org/1999/xlink" xlink:type="simple"><person-group><name name-style="western"><surname>Miller</surname><given-names>F</given-names></name><name name-style="western"><surname>Buchar</surname><given-names>J</given-names></name></person-group> (<year>1977</year>)<article-title> Neue spinnenarten aus der gattung <italic>Zelotes</italic> Distel und <italic>Haplodrassus</italic> Chamberlin (Araneae, Gnaphosidae).</article-title><source>Acta Universitatis Carolinae – Biologica </source><volume>6</volume>: <fpage>157</fpage>-<lpage>171</lpage>.</mixed-citation></ref><ref id="B7"><mixed-citation xmlns:xlink="http://www.w3.org/1999/xlink" xlink:type="simple"><person-group><name name-style="western"><surname>Grimm</surname><given-names>U</given-names></name></person-group> (<year>1985</year>)<source> Die Gnaphosidae Mitteleuropas (Arachnida, Aranei).</source><publisher-name>Verlag Paul Parey</publisher-name>, <publisher-loc>Hamburg and Berlin</publisher-loc>, <lpage>318</lpage> pp.</mixed-citation></ref><ref id="B38"><mixed-citation xmlns:xlink="http://www.w3.org/1999/xlink" xlink:type="simple"><person-group><name name-style="western"><surname>Roberts</surname><given-names>MJ</given-names></name></person-group> (<year>1985</year>)<source> The spiders of Great Britain and Ireland, Volume 1: Atypidae to Theridiosomatidae.</source><publisher-name>Harley Books</publisher-name>, <publisher-loc>Colchester</publisher-loc>, <lpage>229</lpage> pp.</mixed-citation></ref><ref id="B39"><mixed-citation xmlns:xlink="http://www.w3.org/1999/xlink" xlink:type="simple"><person-group><name name-style="western"><surname>Roberts</surname><given-names>MJ</given-names></name></person-group> (<year>1998</year>)<source> Spinnengids.</source><publisher-name>Tirion</publisher-name>, <publisher-loc>Baarn</publisher-loc>, <lpage>397</lpage> pp.</mixed-citation></ref><ref id="B20"><mixed-citation xmlns:xlink="http://www.w3.org/1999/xlink" xlink:type="simple"><person-group><name name-style="western"><surname>Levy</surname><given-names>G</given-names></name></person-group> (<year>2004</year>)<article-title> Spiders of the genera <italic>Drassodes</italic> and <italic>Haplodrassus</italic> (Araneae, Gnaphosidae) from Israel.</article-title><source>Israel Journal of Zoology </source><volume>50</volume>: <fpage>1</fpage>-<lpage>37</lpage>.</mixed-citation></ref><ref id="B1"><mixed-citation xmlns:xlink="http://www.w3.org/1999/xlink" xlink:type="simple"><person-group><name name-style="western"><surname>Almquist</surname><given-names>S</given-names></name></person-group> (<year>2006</year>)<article-title> Swedish Araneae, part 2 – families Dictynidae to Salticidae.</article-title><source>Insect Systematics and Evolution </source><volume>63</volume>: <fpage>285</fpage>-<lpage>601</lpage>.</mixed-citation></ref><ref id="B33"><mixed-citation xmlns:xlink="http://www.w3.org/1999/xlink" xlink:type="simple"><person-group><name name-style="western"><surname>Platnick</surname><given-names>NI</given-names></name></person-group> (<year>2012</year>)<source> Gnaphosidae_The World Spider Catalog, Version 12.5 (Fam. Gnaphosidae Pocock, 1898) <ext-link ext-link-type="uri" xlink:href="http://research.amnh.org/entomology/spiders/catalog/GNAPHOSIDAE.html" xlink:type="simple">http://research.amnh.org/entomology/spiders/catalog/GNAPHOSIDAE.html</ext-link></source></mixed-citation></ref><ref id="B2"><mixed-citation xmlns:xlink="http://www.w3.org/1999/xlink" xlink:type="simple"><person-group><name name-style="western"><surname>Apostolov</surname><given-names>LG</given-names></name><name name-style="western"><surname>Onchurov</surname><given-names>MV</given-names></name></person-group> (<year>1998</year>)<article-title> New taxa in araneofauna of Crimea. SGU, Uchenye zapiski. Biologia. Matematika. Psikhologia. Fizicheskaya kultura. Fizika.</article-title><source>Khimia </source><volume>5</volume>: <fpage>3</fpage>-<lpage>6</lpage>. [in Russian]</mixed-citation></ref><ref id="B29"><mixed-citation xmlns:xlink="http://www.w3.org/1999/xlink" xlink:type="simple"><person-group><name name-style="western"><surname>Onchurov</surname><given-names>MV</given-names></name></person-group> (<year>1998</year>)<article-title> Revision of the araneofauna of Crimea. Ekosistemi Krima, ikh optimizatsia i okhrana.</article-title><source>Tematicheskiy sbornik nauchnikh trudov Simferopolskogo gosudarstvennogo universiteta </source><volume>10</volume>: <fpage>45</fpage>-<lpage>47</lpage>. [in Russian]</mixed-citation></ref><ref id="B26"><mixed-citation xmlns:xlink="http://www.w3.org/1999/xlink" xlink:type="simple"><person-group><name name-style="western"><surname>Mikhailov</surname><given-names>KG</given-names></name></person-group> (<year>2000</year>)<source> Catalogue of the spiders (Arachnida, Aranei) of the territories of the former Soviet Union. Addendum 3.</source><publisher-name>Zoological Museum</publisher-name>, <publisher-loc>Moscow State University Moscow</publisher-loc>, <lpage>33</lpage> pp.</mixed-citation></ref><ref id="B14"><mixed-citation xmlns:xlink="http://www.w3.org/1999/xlink" xlink:type="simple"><person-group><name name-style="western"><surname>Kovblyuk</surname><given-names>MM</given-names></name></person-group> (<year>2004b</year>)<article-title> Preliminary results of spiders fauna and biotopic distribution of spiders in Karadag Nature Reserve study. National Academy of Sciences of Ukraine. Karadag Nature Reserve.</article-title><source>Annals </source><volume>20</volume>: <fpage>139</fpage>-<lpage>145</lpage>. [in Russian]</mixed-citation></ref><ref id="B15"><mixed-citation xmlns:xlink="http://www.w3.org/1999/xlink" xlink:type="simple"><person-group><name name-style="western"><surname>Kovblyuk</surname><given-names>MM</given-names></name></person-group> (<year>2006</year>)<source> Gnaphosid spiders (Arachnida: Aranei) in Crimean fauna. Abstract of PhD thesis, Kyiv, Ukraine: Institute of Zoology Ukrainian Academy of Sciences. 22 p. </source>[in Ukrainian]</mixed-citation></ref><ref id="B16"><mixed-citation xmlns:xlink="http://www.w3.org/1999/xlink" xlink:type="simple"><person-group><name name-style="western"><surname>Kovblyuk</surname><given-names>MM</given-names></name></person-group> (<year>2011</year>)<source> Catalogue of the spiders (Arachnida: Aranei) of the Crimea. Version 1.0. <ext-link ext-link-type="uri" xlink:href="http://arachnology.kz/Crimea/Catalogue_11.11.2011_Crimea.htm" xlink:type="simple">http://arachnology.kz/Crimea/Catalogue_11.11.2011_Crimea.htm</ext-link></source></mixed-citation></ref><ref id="B18"><mixed-citation xmlns:xlink="http://www.w3.org/1999/xlink" xlink:type="simple"><person-group><name name-style="western"><surname>Kovblyuk</surname><given-names>MM</given-names></name><name name-style="western"><surname>Kukushkin</surname><given-names>OV</given-names></name><name name-style="western"><surname>Gnelitsa</surname><given-names>VA</given-names></name><name name-style="western"><surname>Nadolny</surname><given-names>AA</given-names></name></person-group> (<year>2008</year>)<source> Brief atlas of spiders (Arachnida, Aranei) of Karadag Nature Reserve.</source><publisher-name>N.Orianda</publisher-name>, <publisher-loc>Simpheropol</publisher-loc>, <lpage>120</lpage> pp.[in Russian]</mixed-citation></ref><ref id="B48"><mixed-citation xmlns:xlink="http://www.w3.org/1999/xlink" xlink:type="simple"><person-group><name name-style="western"><surname>Tuneva</surname><given-names>TK</given-names></name><name name-style="western"><surname>Esyunin</surname><given-names>SL</given-names></name></person-group> (<year>2003</year>)<article-title> A review of the Gnaphosidae fauna of the Urals (Aranei), 3. New species and new records, chiefly from the South Urals.</article-title><source>Arthropoda Selecta </source><volume>11</volume> (<issue>3</issue>): <fpage>223</fpage>-<lpage>234</lpage>.</mixed-citation></ref><ref id="B9"><mixed-citation xmlns:xlink="http://www.w3.org/1999/xlink" xlink:type="simple"><person-group><name name-style="western"><surname>Helsdingen</surname><given-names>PJ</given-names></name></person-group> (<year>2010</year>)<source> Fauna Europaea: Araneae. Database. Version 2.2 <ext-link ext-link-type="uri" xlink:href="www.european-arachnology.org" xlink:type="simple">www.european-arachnology.org</ext-link></source></mixed-citation></ref><ref id="B8"><mixed-citation xmlns:xlink="http://www.w3.org/1999/xlink" xlink:type="simple"><person-group><name name-style="western"><surname>Harvey</surname><given-names>PR</given-names></name><name name-style="western"><surname>Nellist</surname><given-names>DR</given-names></name><name name-style="western"><surname>Telfer</surname><given-names>MG</given-names></name></person-group> (<role>Eds</role>) (<year>2002</year>)<source> Provisional atlas of British spiders (Arachnida, Araneae). Volumes 1 &amp; 2.</source><publisher-name>Biological Records Centre</publisher-name>, <publisher-loc>Huntington</publisher-loc>, <lpage>406</lpage> pp.</mixed-citation></ref><ref id="B28"><mixed-citation xmlns:xlink="http://www.w3.org/1999/xlink" xlink:type="simple"><person-group><name name-style="western"><surname>Nentwig</surname><given-names>W</given-names></name><name name-style="western"><surname>Blick</surname><given-names>T</given-names></name><name name-style="western"><surname>Gloor</surname><given-names>D</given-names></name><name name-style="western"><surname>Hänggi</surname><given-names>A</given-names></name><name name-style="western"><surname>Kropf</surname><given-names>C</given-names></name></person-group> (<year>2011</year>)<source> Spiders of Europe. <ext-link ext-link-type="uri" xlink:href="www.araneae.unibe.ch" xlink:type="simple">www.araneae.unibe.ch</ext-link></source></mixed-citation></ref></ref-list></tp:taxon-treatment>
