# Supplementary material for: A review of the spider genus Haplodrassus Chamberlin, 1922 in Crimea (Ukraine) and adjacent areas (Araneae, Gnaphosidae)
Source: Zookeys. 2012 Jul 4;(205):59–89. doi: 10.3897/zookeys.205.3491 (PMC3391731; doi:10.3897/zookeys.205.3491)
Supplement: XML Treatment for Haplodrassus invalidus [file zookeys.205.3491-treatment5.xml]

<!DOCTYPE tp:taxon-treatment
  PUBLIC "-//TaxonX//DTD Taxonomic Treatment Publishing DTD v0 20100105//EN" "tax-treatment-NSO.dtd">
<tp:taxon-treatment xmlns:tp="http://www.plazi.org/taxpub"><tp:treatment-meta><mixed-citation publication-type="journal"><person-group><name><surname>Kovblyuk</surname><given-names>Mykola M.</given-names></name><name><surname>Kastrygina</surname><given-names>Zoya A.</given-names></name><name><surname>Omelko</surname><given-names>Mikhail M.</given-names></name></person-group><article-title>A review of the spider genus 
                    <italic>Haplodrassus</italic> Chamberlin, 1922 in Crimea (Ukraine) and adjacent areas (Araneae, Gnaphosidae)
                </article-title><source>Zookeys</source><day>4</day><month>7</month><year>2012</year><volume>2012</volume><issue>205</issue><fpage>59</fpage><lpage>89</lpage><pub-id pub-id-type="doi">10.3897/zookeys.205.3491</pub-id></mixed-citation></tp:treatment-meta><tp:nomenclature><tp:taxon-name>
                        <tp:taxon-name-part taxon-name-part-type="genus">Haplodrassus</tp:taxon-name-part>
                        <tp:taxon-name-part taxon-name-part-type="species">invalidus</tp:taxon-name-part>
                    <object-id xmlns:xlink="http://www.w3.org/1999/xlink" xlink:type="simple">http://species-id.net/wiki/Haplodrassus_invalidus</object-id>
								</tp:taxon-name><tp:taxon-authority>(O. P.-Cambridge, 1872)</tp:taxon-authority><xref ref-type="fig" rid="F6">Figs 32–34</xref><tp:nomenclature-citation-list><tp:nomenclature-citation><tp:taxon-name>Drassus invalidus</tp:taxon-name><comment> O. P.-Cambridge, 1872a: 237, pl. 15, f. 14 (♂).</comment></tp:nomenclature-citation><tp:nomenclature-citation><tp:taxon-name>Haplodrassus vignai</tp:taxon-name><comment> Di Franco, 1996: 173, f. 1–4 (♂♀).</comment></tp:nomenclature-citation><tp:nomenclature-citation><tp:taxon-name>Haplodrassus invalidus</tp:taxon-name><comment>: <xref ref-type="bibr" rid="B20">Levy 2004</xref>: 31, f. 70–73 (♂♀). For a complete list of references see <xref ref-type="bibr" rid="B33">Platnick (2012)</xref>.</comment></tp:nomenclature-citation></tp:nomenclature-citation-list></tp:nomenclature><tp:treatment-sec sec-type="Material"><title>Material.</title><p>AZERBAIJAN. 1 ♂ (TNU), Gobustan, Beyuk-Dash, 17.05.2001,  E.F. Huseynov.</p></tp:treatment-sec><tp:treatment-sec sec-type="Diagnosis"><title>Diagnosis.</title><p>Males of <italic><tp:taxon-name>Haplodrassus invalidus</tp:taxon-name></italic> can be distinguished from all other <italic><tp:taxon-name>Haplodrassus</tp:taxon-name></italic> species by the peculiar thin embolus with an inner spur-like process, and also the peculiar shape of the RTA, which is not indented and has a claw-like tip (<xref ref-type="fig" rid="F6">Figs 32–34</xref>).</p></tp:treatment-sec><tp:treatment-sec sec-type="Description"><title>Description.</title><p>Well described by <xref ref-type="bibr" rid="B20">Levy (2004)</xref>.</p><fig id="F6" position="float" orientation="portrait"><label>Figures 32–34.</label><caption><p>Males of <italic><tp:taxon-name>Haplodrassus invalidus</tp:taxon-name></italic> from Azerbaijan: <bold>32</bold> bulbus, apical view <bold>33</bold> RTA, retrolateral view <bold>34</bold> palp, ventral view.</p></caption><graphic xmlns:xlink="http://www.w3.org/1999/xlink" xlink:href="ZooKeys-205-059-g006.jpg" position="float" orientation="portrait" xlink:type="simple"/></fig></tp:treatment-sec><tp:treatment-sec sec-type="Distribution"><title>Distribution.</title><p>Spain, Corsica, Italy (mainland and Sicily), Turkey, Israel and Azerbaijan (<xref ref-type="bibr" rid="B20">Levy 2004</xref>; <xref ref-type="bibr" rid="B33">Platnick 2012</xref>; present data).</p></tp:treatment-sec><tp:treatment-sec sec-type="Comments"><title>Comments.</title><p><italic><tp:taxon-name>Haplodrassus invalidus</tp:taxon-name></italic> is a new species record for the fauna of Azerbaijan, Caucasus and the former Soviet Union. Azerbaijan is the easternmost point of the known distribution range.<!--PageBreak--></p></tp:treatment-sec><ref-list><ref id="B20"><mixed-citation xmlns:xlink="http://www.w3.org/1999/xlink" xlink:type="simple"><person-group><name name-style="western"><surname>Levy</surname><given-names>G</given-names></name></person-group> (<year>2004</year>)<article-title> Spiders of the genera <italic>Drassodes</italic> and <italic>Haplodrassus</italic> (Araneae, Gnaphosidae) from Israel.</article-title><source>Israel Journal of Zoology </source><volume>50</volume>: <fpage>1</fpage>-<lpage>37</lpage>.</mixed-citation></ref><ref id="B33"><mixed-citation xmlns:xlink="http://www.w3.org/1999/xlink" xlink:type="simple"><person-group><name name-style="western"><surname>Platnick</surname><given-names>NI</given-names></name></person-group> (<year>2012</year>)<source> Gnaphosidae_The World Spider Catalog, Version 12.5 (Fam. Gnaphosidae Pocock, 1898) <ext-link ext-link-type="uri" xlink:href="http://research.amnh.org/entomology/spiders/catalog/GNAPHOSIDAE.html" xlink:type="simple">http://research.amnh.org/entomology/spiders/catalog/GNAPHOSIDAE.html</ext-link></source></mixed-citation></ref></ref-list></tp:taxon-treatment>
