# Supplementary material for: A review of the spider genus Haplodrassus Chamberlin, 1922 in Crimea (Ukraine) and adjacent areas (Araneae, Gnaphosidae)
Source: Zookeys. 2012 Jul 4;(205):59–89. doi: 10.3897/zookeys.205.3491 (PMC3391731; doi:10.3897/zookeys.205.3491)
Supplement: XML Treatment for Haplodrassus isaevi [file zookeys.205.3491-treatment6.xml]

<!DOCTYPE tp:taxon-treatment
  PUBLIC "-//TaxonX//DTD Taxonomic Treatment Publishing DTD v0 20100105//EN" "tax-treatment-NSO.dtd">
<tp:taxon-treatment xmlns:tp="http://www.plazi.org/taxpub"><tp:treatment-meta><mixed-citation publication-type="journal"><person-group><name><surname>Kovblyuk</surname><given-names>Mykola M.</given-names></name><name><surname>Kastrygina</surname><given-names>Zoya A.</given-names></name><name><surname>Omelko</surname><given-names>Mikhail M.</given-names></name></person-group><article-title>A review of the spider genus 
                    <italic>Haplodrassus</italic> Chamberlin, 1922 in Crimea (Ukraine) and adjacent areas (Araneae, Gnaphosidae)
                </article-title><source>Zookeys</source><day>4</day><month>7</month><year>2012</year><volume>2012</volume><issue>205</issue><fpage>59</fpage><lpage>89</lpage><pub-id pub-id-type="doi">10.3897/zookeys.205.3491</pub-id></mixed-citation></tp:treatment-meta><tp:nomenclature><tp:taxon-name>
                        <tp:taxon-name-part taxon-name-part-type="genus">Haplodrassus</tp:taxon-name-part>
                        <tp:taxon-name-part taxon-name-part-type="species">isaevi</tp:taxon-name-part>
                    <object-id xmlns:xlink="http://www.w3.org/1999/xlink" xlink:type="simple">http://species-id.net/wiki/Haplodrassus_isaevi</object-id>
								</tp:taxon-name><tp:taxon-authority>Ponomarev &amp; Tsvetkov, 2006</tp:taxon-authority><xref ref-type="fig" rid="F4">Figs 25–27</xref><xref ref-type="fig" rid="F5">30–31</xref><tp:nomenclature-citation-list><tp:nomenclature-citation><tp:taxon-name>Haplodrassus isaevi</tp:taxon-name><comment> Ponomarev &amp; Tsvetkov, 2006: 9, f. 12–14 (♂♀).</comment></tp:nomenclature-citation><tp:nomenclature-citation><tp:taxon-name>Haplodrassus isaevi</tp:taxon-name><comment>: <xref ref-type="bibr" rid="B31">Piterkina and Ovtsharenko 2007</xref>: 1426, f. 1.1–6 (♂♀).</comment></tp:nomenclature-citation></tp:nomenclature-citation-list></tp:nomenclature><tp:treatment-sec sec-type="Records from Crimea"><title>Records from Crimea.</title><p><xref ref-type="bibr" rid="B18">Kovblyuk et al. (2008)</xref>;<xref ref-type="bibr" rid="B19">Kovblyuk et al. (2009)</xref>.</p></tp:treatment-sec><tp:treatment-sec sec-type="Type material"><title>Type material.</title><p>RUSSIA, ROSTOV AREA: 3 ♂♂ paratypes (TNU from CP 18.24.8), Orlovskyi Distr., Rostov Reserve, 6.10.2002, A.V. Ponomarev.</p></tp:treatment-sec><tp:treatment-sec sec-type="Material"><title>Material.</title><p>UKRAINE, CRIMEA: Sudak Distr.: 2 ♂♂, 3 ♀♀ (TNU), 10 km W Sudak, Mezhdurechie Vill., 3.10.–7.11.2010, A.K. Yusufova. Feodosiya Distr.: 21 ♂♂, 10 ♀♀ (TNU), Karadag Nature Reserve, 28.05.2003–19.12.2008, M.M. Kovblyuk, O.V. Kukushkin.</p></tp:treatment-sec><tp:treatment-sec sec-type="Diagnosis"><title>Diagnosis.</title><p><italic><tp:taxon-name>Haplodrassus isaevi</tp:taxon-name></italic> is most similar to <italic><tp:taxon-name>Haplodrassus dalmatensis</tp:taxon-name></italic> but differs by the shape of the terminal apophysis, which has only one tooth-like process (two tooth-like apical processes in <italic><tp:taxon-name>Haplodrassus dalmatensis</tp:taxon-name></italic>), in lacking a tooth on the embolus (embolic tooth present in <italic><tp:taxon-name>Haplodrassus dalmatensis</tp:taxon-name></italic>), and also by the proportions of the epigyne. Differences also occur in the spination of certain leg segments: male metatarsus I with two ventral spines in <italic><tp:taxon-name>Haplodrassus isaevi</tp:taxon-name></italic>, but without spines in <italic><tp:taxon-name>Haplodrassus dalmatensis</tp:taxon-name></italic>; female metatarsus IV with 4–5 retrolateral spines in <italic><tp:taxon-name>Haplodrassus isaevi</tp:taxon-name></italic>, but with 3 spines in <italic><tp:taxon-name>Haplodrassus dalmatensis</tp:taxon-name></italic>.</p></tp:treatment-sec><tp:treatment-sec sec-type="Description"><title>Description.</title><p>Males (n =5) and females (n = 5). Measurements (♂ / ♀): total length 5.4–7.2 (6.4) / 5.5–7.4 (6.3); carapace 2.3–2.9 (2.7) / 2.4–3.0 (2.7) long, 1.9–2.4 (2.2) / 1.9–2.2 (2.0) wide; abdomen 3.1–4.3 (3.7) / 3.0–4.4 (3.7) long, 1.7–2.3 (2.0) / 1.8–2.8 (2.3) wide.</p><p>Length of leg segments:</p><table-wrap position="float" orientation="portrait"><table id="T2"><tbody><tr><th rowspan="1" colspan="1"><bold>Leg</bold></th><th rowspan="1" colspan="1"><bold>Femur</bold></th><th rowspan="1" colspan="1"><bold>Patella</bold></th><th rowspan="1" colspan="1"><bold>Tibia</bold></th><th rowspan="1" colspan="1"><bold>Metatarsus</bold></th><th rowspan="1" colspan="1"><bold>Tarsus</bold></th><th rowspan="1" colspan="1"><bold>Total</bold></th></tr><tr><td rowspan="1" colspan="1">I♂</td><td rowspan="1" colspan="1">1.6–2.0 (1.8)</td><td rowspan="1" colspan="1">1.1–1.3 (1.2)</td><td rowspan="1" colspan="1">1.3–1.6 (1.4)</td><td rowspan="1" colspan="1">1.0–1.2 (1.1)</td><td rowspan="1" colspan="1">0.8–1.0 (1.0)</td><td rowspan="1" colspan="1">5.8–7.1 (6.6)</td></tr><tr><td rowspan="1" colspan="1">II♂</td><td rowspan="1" colspan="1">1.4–1.7 (1.6)</td><td rowspan="1" colspan="1">0.9–1.2 (1.1)</td><td rowspan="1" colspan="1">1.0–1.3 (1.2)</td><td rowspan="1" colspan="1">0.8–1.1 (1.0)</td><td rowspan="1" colspan="1">0.8–0.9 (0.9)</td><td rowspan="1" colspan="1">5.0–6.3 (5.8)</td></tr><tr><td rowspan="1" colspan="1">III♂</td><td rowspan="1" colspan="1">1.3–1.6 (1.5)</td><td rowspan="1" colspan="1">0.7–0.9 (0.8)</td><td rowspan="1" colspan="1">0.8–1.0 (0.9)</td><td rowspan="1" colspan="1">0.9–1.2 (1.1)</td><td rowspan="1" colspan="1">0.6–0.8 (0.7) </td><td rowspan="1" colspan="1">4.3–5.4 (5.0) </td></tr><tr><td rowspan="1" colspan="1">IV♂</td><td rowspan="1" colspan="1">1.7–2.0 (1.9)</td><td rowspan="1" colspan="1">1.0–1.2 (1.3)</td><td rowspan="1" colspan="1">1.3–1.6 (1.5)</td><td rowspan="1" colspan="1">1.4–1.8 (1.6)</td><td rowspan="1" colspan="1">0.8–1.0 (0.9)</td><td rowspan="1" colspan="1">6.3–7.6 (7.0) </td></tr><tr><td rowspan="1" colspan="1">I♀</td><td rowspan="1" colspan="1">1.4–1.8 (1.7)</td><td rowspan="1" colspan="1">0.9–1.2 (1.1)</td><td rowspan="1" colspan="1">1.0–1.4 (1.3)</td><td rowspan="1" colspan="1">0.8–1.2 (1.0)</td><td rowspan="1" colspan="1">0.8–0.9 (0.8)</td><td rowspan="1" colspan="1">4.9–6.6 (5.9)</td></tr><tr><td rowspan="1" colspan="1">II♀</td><td rowspan="1" colspan="1">1.4–1.7 (1.5)</td><td rowspan="1" colspan="1">0.9–1.0 (1.0)</td><td rowspan="1" colspan="1">1.0–1.2 (1.1)</td><td rowspan="1" colspan="1">0.8–1.1 (0.9)</td><td rowspan="1" colspan="1">0.7–0.9 (0.8)</td><td rowspan="1" colspan="1">5.0–5.9 (5.4)</td></tr><tr><td rowspan="1" colspan="1">III♀</td><td rowspan="1" colspan="1">1.2–1.4 (1.3)</td><td rowspan="1" colspan="1">0.7–0.8 (0.8)</td><td rowspan="1" colspan="1"> 0.7–0.9 (0.8)</td><td rowspan="1" colspan="1">0.9–1.1 (1.0)</td><td rowspan="1" colspan="1">0.6–0.8 (0.7)</td><td rowspan="1" colspan="1">4.2–5.2 (4.8)</td></tr><tr><td rowspan="1" colspan="1">IV♀</td><td rowspan="1" colspan="1">1.6–2.0 (1.8)</td><td rowspan="1" colspan="1">0.9–1.1 (1.0)</td><td rowspan="1" colspan="1">1.2–1.6 (1.4)</td><td rowspan="1" colspan="1">1.3–1.8 (1.5)</td><td rowspan="1" colspan="1">0.8–1.0 (0.9)</td><td rowspan="1" colspan="1">5.8–7.4 (6.6)</td></tr></tbody></table></table-wrap><p>Length of palp segments (male / female): femur 1.0–1.2 (1.1) / 0.8–1.1 (1.0), patella 0.4–0.5 (0.4) / 0.4–0.5 (0.5), tibia 0.3–0.4 (0.3) / 0.3–0.4 (0.4), tarsus 1.0–1.2 (1.0) / 0.6–0.7 (0.7).</p><p>Chelicerae with 2–3 promarginal and 2 retromarginal teeth in males and females. Number of promarginal teeth varies from 3 (most common) to 2 (seldom). One female studied had one chelicera with 3 and the other chelicera with 2 promarginal teeth. Coloration grey.</p><p>Male palp as in <xref ref-type="fig" rid="F4">Figs 25–27</xref>. Terminal apophysis sharply turned, without ridge, but with tooth (<italic>Tt</italic>) in subterminal part, embolus without tooth.</p><p>Epigyne as in <xref ref-type="fig" rid="F5">Figs 30–31</xref>. Fovea long, lateral pockets slightly converging, foveal width less that spermathecal span.</p></tp:treatment-sec><tp:treatment-sec sec-type="Distribution"><title>Distribution.</title><p>Greece, Ukraine (Crimea), Russia (Rostov Area), Kazakhstan (West-Kazakhstan Area) (<xref ref-type="bibr" rid="B37">Ponomarev and Tsvetkov 2006</xref>; <xref ref-type="bibr" rid="B31">Piterkina and Ovtsharenko 2007</xref>; <xref ref-type="bibr" rid="B33">Platnick 2012</xref>; present data).</p></tp:treatment-sec><tp:treatment-sec sec-type="Habitats"><title>Habitats.</title><p>Steppes.</p></tp:treatment-sec><tp:treatment-sec sec-type="Phenology"><title>Phenology.</title><p>In Crimea ♂♀ – X-XII, ♀♀ – II-III, V, the peak activity of adults occurs in December.</p></tp:treatment-sec><tp:treatment-sec sec-type="Comments"><title>Comments.</title><p>In Crimea we found both closely related species, <italic><tp:taxon-name>Haplodrassus dalmatensis</tp:taxon-name></italic> and <italic><tp:taxon-name>Haplodrassus isaevi</tp:taxon-name></italic>, to be syntopical in two localities (Sudak Distr., 10 km W Sudak, Mezhdurechie Vill. and Feodosiya Distr., Karadag Nature Reserve). However, these species have quite different phenologies and adults of the two different sp<!--PageBreak-->ecies do not co-occur. The reproductive period of <italic><tp:taxon-name>Haplodrassus dalmatensis</tp:taxon-name></italic> is in May-July with the peak in June, and in <italic><tp:taxon-name>Haplodrassus isaevi</tp:taxon-name></italic> adults can be found in October-December, with their peak of activity in December.</p></tp:treatment-sec><tp:treatment-sec><!--Section generated to contain objects referenced in tp:taxon-treatment.--><fig id="F4" position="float" orientation="portrait"><label>Figures 22–27.</label><caption><p>Males of <italic><tp:taxon-name>Haplodrassus dalmatensis</tp:taxon-name></italic> (<bold>22–24</bold> from Crimea) and <italic><tp:taxon-name>Haplodrassus isaevi</tp:taxon-name></italic> (<bold>25–26</bold> paratype from Rostov Area, <bold>27</bold> from Crimea): <bold>22, 25</bold> RTA, retrolateral view <bold>23, 26</bold> palp, ventral view <bold>24, 27</bold> bulbus, apical view. Abbreviations: <bold><italic>Tt</italic></bold> tooth-like process of terminal apophysis.</p></caption><graphic xmlns:xlink="http://www.w3.org/1999/xlink" xlink:href="ZooKeys-205-059-g004.jpg" position="float" orientation="portrait" xlink:type="simple"/></fig><fig id="F5" position="float" orientation="portrait"><label>Figures 28–31.</label><caption><p>Females of <italic><tp:taxon-name>Haplodrassus dalmatensis</tp:taxon-name></italic> (<bold>28–29</bold> from Crimea) and <italic><tp:taxon-name>Haplodrassus isaevi</tp:taxon-name></italic> (<bold>30–31</bold> from Crimea): <bold>28, 30</bold> epigyne, ventral view <bold>29, 31</bold> epigyne, dorsal view. Abbreviations: <bold><italic>Se</italic></bold>septum.</p></caption><graphic xmlns:xlink="http://www.w3.org/1999/xlink" xlink:href="ZooKeys-205-059-g005.jpg" position="float" orientation="portrait" xlink:type="simple"/></fig></tp:treatment-sec><ref-list><ref id="B31"><mixed-citation xmlns:xlink="http://www.w3.org/1999/xlink" xlink:type="simple"><person-group><name name-style="western"><surname>Piterkina</surname><given-names>TV</given-names></name><name name-style="western"><surname>Ovtsharenko</surname><given-names>VI</given-names></name></person-group> (<year>2007</year>)<article-title> Interesting findings of spiders of the families Gnaphosidae and Liocranidae (Aranei) from semi-desert of the northern Caspian lowland.</article-title><source>Zoologicheskyi Zhurnal </source><volume>86</volume> (<issue>12</issue>): <fpage>1425</fpage>-<lpage>1432</lpage>. [in Russian]</mixed-citation></ref><ref id="B18"><mixed-citation xmlns:xlink="http://www.w3.org/1999/xlink" xlink:type="simple"><person-group><name name-style="western"><surname>Kovblyuk</surname><given-names>MM</given-names></name><name name-style="western"><surname>Kukushkin</surname><given-names>OV</given-names></name><name name-style="western"><surname>Gnelitsa</surname><given-names>VA</given-names></name><name name-style="western"><surname>Nadolny</surname><given-names>AA</given-names></name></person-group> (<year>2008</year>)<source> Brief atlas of spiders (Arachnida, Aranei) of Karadag Nature Reserve.</source><publisher-name>N.Orianda</publisher-name>, <publisher-loc>Simpheropol</publisher-loc>, <lpage>120</lpage> pp.[in Russian]</mixed-citation></ref><ref id="B19"><mixed-citation xmlns:xlink="http://www.w3.org/1999/xlink" xlink:type="simple"><person-group><name name-style="western"><surname>Kovblyuk</surname><given-names>MM</given-names></name><name name-style="western"><surname>Kukushkin</surname><given-names>OV</given-names></name><name name-style="western"><surname>Nadolny</surname><given-names>AA</given-names></name></person-group> (<year>2009</year>)<article-title> Arachnida. New records of spiders (Arachnida: Aranei) from Karadag.</article-title><source>Karadag Nature Reserve of Ukrainian Academy of Sciences, </source><volume>24</volume>: <fpage>162</fpage>-<lpage>166</lpage>. [in Russian]</mixed-citation></ref><ref id="B37"><mixed-citation xmlns:xlink="http://www.w3.org/1999/xlink" xlink:type="simple"><person-group><name name-style="western"><surname>Ponomarev</surname><given-names>AV</given-names></name><name name-style="western"><surname>Tsvetkov</surname><given-names>AS</given-names></name></person-group> (<year>2006</year>)<article-title> New and rare spiders of family Gnaphosidae (Aranei) from a southeast of Europe.</article-title><source>Caucasian Entomological Bulletin </source><volume>2</volume> (<issue>1</issue>): <fpage>5</fpage>-<lpage>13</lpage> [in Russian]</mixed-citation></ref><ref id="B33"><mixed-citation xmlns:xlink="http://www.w3.org/1999/xlink" xlink:type="simple"><person-group><name name-style="western"><surname>Platnick</surname><given-names>NI</given-names></name></person-group> (<year>2012</year>)<source> Gnaphosidae_The World Spider Catalog, Version 12.5 (Fam. Gnaphosidae Pocock, 1898) <ext-link ext-link-type="uri" xlink:href="http://research.amnh.org/entomology/spiders/catalog/GNAPHOSIDAE.html" xlink:type="simple">http://research.amnh.org/entomology/spiders/catalog/GNAPHOSIDAE.html</ext-link></source></mixed-citation></ref></ref-list></tp:taxon-treatment>
