# Supplementary material for: A review of the spider genus Haplodrassus Chamberlin, 1922 in Crimea (Ukraine) and adjacent areas (Araneae, Gnaphosidae)
Source: Zookeys. 2012 Jul 4;(205):59–89. doi: 10.3897/zookeys.205.3491 (PMC3391731; doi:10.3897/zookeys.205.3491)
Supplement: XML Treatment for Haplodrassus kulczynskii [file zookeys.205.3491-treatment7.xml]

<!DOCTYPE tp:taxon-treatment
  PUBLIC "-//TaxonX//DTD Taxonomic Treatment Publishing DTD v0 20100105//EN" "tax-treatment-NSO.dtd">
<tp:taxon-treatment xmlns:tp="http://www.plazi.org/taxpub"><tp:treatment-meta><mixed-citation publication-type="journal"><person-group><name><surname>Kovblyuk</surname><given-names>Mykola M.</given-names></name><name><surname>Kastrygina</surname><given-names>Zoya A.</given-names></name><name><surname>Omelko</surname><given-names>Mikhail M.</given-names></name></person-group><article-title>A review of the spider genus 
                    <italic>Haplodrassus</italic> Chamberlin, 1922 in Crimea (Ukraine) and adjacent areas (Araneae, Gnaphosidae)
                </article-title><source>Zookeys</source><day>4</day><month>7</month><year>2012</year><volume>2012</volume><issue>205</issue><fpage>59</fpage><lpage>89</lpage><pub-id pub-id-type="doi">10.3897/zookeys.205.3491</pub-id></mixed-citation></tp:treatment-meta><tp:nomenclature><tp:taxon-name>
                        <tp:taxon-name-part taxon-name-part-type="genus">Haplodrassus</tp:taxon-name-part>
                        <tp:taxon-name-part taxon-name-part-type="species">kulczynskii</tp:taxon-name-part>
                    <object-id xmlns:xlink="http://www.w3.org/1999/xlink" xlink:type="simple">http://species-id.net/wiki/Haplodrassus_kulczynskii</object-id>
								</tp:taxon-name><tp:taxon-authority>Lohmander, 1942</tp:taxon-authority><xref ref-type="fig" rid="F7">Figs 35–39</xref><tp:nomenclature-citation-list><tp:nomenclature-citation><tp:taxon-name>Haplodrassus kulczynskii</tp:taxon-name><comment>: <xref ref-type="bibr" rid="B27">Miller and Buchar 1977</xref>: 170, pl. IV, f. 7–10 (♂♀).</comment></tp:nomenclature-citation><tp:nomenclature-citation><tp:taxon-name>Haplodrassus kulczynskii</tp:taxon-name><comment>: <xref ref-type="bibr" rid="B7">Grimm 1985</xref>: 141, f. 152, 162–163 (♂♀).</comment></tp:nomenclature-citation><tp:nomenclature-citation><tp:taxon-name>Haplodrassus kulczynskii</tp:taxon-name><comment>: <xref ref-type="bibr" rid="B39">Roberts 1998</xref>: 111, f. (♂♀).</comment></tp:nomenclature-citation><tp:nomenclature-citation><tp:taxon-name>Haplodrassus kulczynskii</tp:taxon-name><comment>: <xref ref-type="bibr" rid="B24">Marusik et al. 2007</xref>: 43, f. 5–10 (♂♀). For a complete list of references see <xref ref-type="bibr" rid="B33">Platnick (2012)</xref>.</comment></tp:nomenclature-citation></tp:nomenclature-citation-list></tp:nomenclature><tp:treatment-sec sec-type="Records from Crimea"><title>Records from Crimea.</title><p><xref ref-type="bibr" rid="B15">Kovblyuk (2006)</xref>.</p></tp:treatment-sec><tp:treatment-sec sec-type="Material"><title>Material.</title><p>UKRAINE, CRIMEA:Simferopol Distr.: 2 ♂♂, 1 ♀ (YMC), near Fersmanovo Vill., ~ 250 m, 18.04.–1.05.2000, M.M. Kovblyuk; 1 ♂, 1 ♀ (YMC), Chatyr-Dag Mt., Orlinoe canyon, 27.04.–1.06.2000, M.M. Kovblyuk. Yalta Distr.:2 ♂♂ (TNU), Nikitskaya Yaila Mt. (=Skrinita), 22.04.–25.05.2001, M.M. Kovblyuk.</p></tp:treatment-sec><tp:treatment-sec sec-type="Additional material"><title>Additional material.</title><p>UKRAINE. Nikolaev Area: 1 ♂ (TNU), Pervomaysky Distr., Migiya Vill., 5.05.–8.06.2006, N.Yu. Polchaninova. AZERBAIJAN. Lenkoran Distr.: 1 ♀ (TNU), Alexeevka Vill., 27.04.2001, E.F. Huseynov.</p></tp:treatment-sec><tp:treatment-sec sec-type="Diagnosis"><title>Diagnosis.</title><p><italic><tp:taxon-name>Haplodrassus kulczynskii</tp:taxon-name></italic> is similar to <italic><tp:taxon-name>Haplodrassus rugosus</tp:taxon-name></italic> Tuneva, 2005 from Kazakhstan and <italic><tp:taxon-name>Haplodrassus taepaikensis</tp:taxon-name></italic> Paik, 1992 from Korea and the Russian Far East. Both species have a toothed terminal apophysis. <italic><tp:taxon-name>Haplodrassus kulczynskii</tp:taxon-name></italic> can be easily distinguished from similar species by having a much wider terminal apophysis, having a step-like subterminal outgrowth on the dorsal margin of the RTA (in <italic><tp:taxon-name>Haplodrassus rugosus</tp:taxon-name></italic> and <italic><tp:taxon-name>Haplodrassus taepaikensis</tp:taxon-name></italic> such an outgrowth is absent), and by the longer lateral pockets of the epigyne (in <italic><tp:taxon-name>Haplodrassus taepaikensis</tp:taxon-name></italic> they are shorter; the female of <italic><tp:taxon-name>Haplodrassus rugosus</tp:taxon-name></italic> is unknown).</p><fig id="F7" position="float" orientation="portrait"><label>Figures 35–39.</label><caption><p><italic><tp:taxon-name>Haplodrassus kulczynskii</tp:taxon-name></italic> from Crimea: <bold>35</bold> bulbus, apical view <bold>36</bold> RTA, retrolateral view <bold>37</bold> palp, ventral view <bold>38</bold> epigyne, ventral view <bold>39</bold> epigyne, dorsal view. Abbreviations: <bold><italic>Pr</italic></bold> protrusion of epigynal pocket; <bold><italic>St</italic></bold> “step”-like keel of RTA.</p></caption><graphic xmlns:xlink="http://www.w3.org/1999/xlink" xlink:href="ZooKeys-205-059-g007.jpg" position="float" orientation="portrait" xlink:type="simple"/></fig></tp:treatment-sec><tp:treatment-sec sec-type="Distribution"><title>Distribution.</title><p>West Palaearctic – Far East disjunct nemoral-subtropical range: Central and Southern Europe to Urals, Caucasus, Turkey, Eastern China, Far East Russia and Korea (<xref ref-type="bibr" rid="B25">Mikhailov 1997</xref>; <xref ref-type="bibr" rid="B48">Tuneva and Esyunin 2003</xref>; <xref ref-type="bibr" rid="B9">Helsdingen 2010</xref>; <xref ref-type="bibr" rid="B33">Platnick 2012</xref>).</p></tp:treatment-sec><tp:treatment-sec sec-type="Habitats"><title>Habitats.</title><p>Steppe.</p></tp:treatment-sec><tp:treatment-sec sec-type="Phenology"><title>Phenology.</title><p>In Crimea ♂♀ – IV-V, the peak of activity in adults occurs in April. In Central Europe ♂♀ – IV-VIII (<xref ref-type="bibr" rid="B28">Nentwig et al. 2011</xref>).</p></tp:treatment-sec><ref-list><ref id="B27"><mixed-citation xmlns:xlink="http://www.w3.org/1999/xlink" xlink:type="simple"><person-group><name name-style="western"><surname>Miller</surname><given-names>F</given-names></name><name name-style="western"><surname>Buchar</surname><given-names>J</given-names></name></person-group> (<year>1977</year>)<article-title> Neue spinnenarten aus der gattung <italic>Zelotes</italic> Distel und <italic>Haplodrassus</italic> Chamberlin (Araneae, Gnaphosidae).</article-title><source>Acta Universitatis Carolinae – Biologica </source><volume>6</volume>: <fpage>157</fpage>-<lpage>171</lpage>.</mixed-citation></ref><ref id="B7"><mixed-citation xmlns:xlink="http://www.w3.org/1999/xlink" xlink:type="simple"><person-group><name name-style="western"><surname>Grimm</surname><given-names>U</given-names></name></person-group> (<year>1985</year>)<source> Die Gnaphosidae Mitteleuropas (Arachnida, Aranei).</source><publisher-name>Verlag Paul Parey</publisher-name>, <publisher-loc>Hamburg and Berlin</publisher-loc>, <lpage>318</lpage> pp.</mixed-citation></ref><ref id="B39"><mixed-citation xmlns:xlink="http://www.w3.org/1999/xlink" xlink:type="simple"><person-group><name name-style="western"><surname>Roberts</surname><given-names>MJ</given-names></name></person-group> (<year>1998</year>)<source> Spinnengids.</source><publisher-name>Tirion</publisher-name>, <publisher-loc>Baarn</publisher-loc>, <lpage>397</lpage> pp.</mixed-citation></ref><ref id="B24"><mixed-citation xmlns:xlink="http://www.w3.org/1999/xlink" xlink:type="simple"><person-group><name name-style="western"><surname>Marusik</surname><given-names>YM</given-names></name><name name-style="western"><surname>Tanasevitch</surname><given-names>AV</given-names></name><name name-style="western"><surname>Kurenshchikov</surname><given-names>DK</given-names></name><name name-style="western"><surname>Logunov</surname><given-names>DV</given-names></name></person-group> (<year>2007</year>)<article-title> A check-list of the spiders (Araneae) of the Bolshekhekhtsyrski Nature Reserve, Khabarovsk Province, the Russian Far East.</article-title><source>Acta Arachnologica Sinica </source><volume>16</volume> (<issue>1</issue>): <fpage>37</fpage>-<lpage>64</lpage>.</mixed-citation></ref><ref id="B33"><mixed-citation xmlns:xlink="http://www.w3.org/1999/xlink" xlink:type="simple"><person-group><name name-style="western"><surname>Platnick</surname><given-names>NI</given-names></name></person-group> (<year>2012</year>)<source> Gnaphosidae_The World Spider Catalog, Version 12.5 (Fam. Gnaphosidae Pocock, 1898) <ext-link ext-link-type="uri" xlink:href="http://research.amnh.org/entomology/spiders/catalog/GNAPHOSIDAE.html" xlink:type="simple">http://research.amnh.org/entomology/spiders/catalog/GNAPHOSIDAE.html</ext-link></source></mixed-citation></ref><ref id="B15"><mixed-citation xmlns:xlink="http://www.w3.org/1999/xlink" xlink:type="simple"><person-group><name name-style="western"><surname>Kovblyuk</surname><given-names>MM</given-names></name></person-group> (<year>2006</year>)<source> Gnaphosid spiders (Arachnida: Aranei) in Crimean fauna. Abstract of PhD thesis, Kyiv, Ukraine: Institute of Zoology Ukrainian Academy of Sciences. 22 p. </source>[in Ukrainian]</mixed-citation></ref><ref id="B25"><mixed-citation xmlns:xlink="http://www.w3.org/1999/xlink" xlink:type="simple"><person-group><name name-style="western"><surname>Mikhailov</surname><given-names>KG</given-names></name></person-group> (<year>1997</year>)<source> Catalogue of the spiders (Arachnida, Aranei) of the territories of the former Soviet Union.</source><publisher-name>Zoological Museum of the Moscow State University</publisher-name>, <publisher-loc>Moscow</publisher-loc>, <lpage>416</lpage> pp.</mixed-citation></ref><ref id="B48"><mixed-citation xmlns:xlink="http://www.w3.org/1999/xlink" xlink:type="simple"><person-group><name name-style="western"><surname>Tuneva</surname><given-names>TK</given-names></name><name name-style="western"><surname>Esyunin</surname><given-names>SL</given-names></name></person-group> (<year>2003</year>)<article-title> A review of the Gnaphosidae fauna of the Urals (Aranei), 3. New species and new records, chiefly from the South Urals.</article-title><source>Arthropoda Selecta </source><volume>11</volume> (<issue>3</issue>): <fpage>223</fpage>-<lpage>234</lpage>.</mixed-citation></ref><ref id="B9"><mixed-citation xmlns:xlink="http://www.w3.org/1999/xlink" xlink:type="simple"><person-group><name name-style="western"><surname>Helsdingen</surname><given-names>PJ</given-names></name></person-group> (<year>2010</year>)<source> Fauna Europaea: Araneae. Database. Version 2.2 <ext-link ext-link-type="uri" xlink:href="www.european-arachnology.org" xlink:type="simple">www.european-arachnology.org</ext-link></source></mixed-citation></ref><ref id="B28"><mixed-citation xmlns:xlink="http://www.w3.org/1999/xlink" xlink:type="simple"><person-group><name name-style="western"><surname>Nentwig</surname><given-names>W</given-names></name><name name-style="western"><surname>Blick</surname><given-names>T</given-names></name><name name-style="western"><surname>Gloor</surname><given-names>D</given-names></name><name name-style="western"><surname>Hänggi</surname><given-names>A</given-names></name><name name-style="western"><surname>Kropf</surname><given-names>C</given-names></name></person-group> (<year>2011</year>)<source> Spiders of Europe. <ext-link ext-link-type="uri" xlink:href="www.araneae.unibe.ch" xlink:type="simple">www.araneae.unibe.ch</ext-link></source></mixed-citation></ref></ref-list></tp:taxon-treatment>
