# Supplementary material for: A review of the spider genus Haplodrassus Chamberlin, 1922 in Crimea (Ukraine) and adjacent areas (Araneae, Gnaphosidae)
Source: Zookeys. 2012 Jul 4;(205):59–89. doi: 10.3897/zookeys.205.3491 (PMC3391731; doi:10.3897/zookeys.205.3491)
Supplement: XML Treatment for Haplodrassus minor [file zookeys.205.3491-treatment8.xml]

<!DOCTYPE tp:taxon-treatment
  PUBLIC "-//TaxonX//DTD Taxonomic Treatment Publishing DTD v0 20100105//EN" "tax-treatment-NSO.dtd">
<tp:taxon-treatment xmlns:tp="http://www.plazi.org/taxpub"><tp:treatment-meta><mixed-citation publication-type="journal"><person-group><name><surname>Kovblyuk</surname><given-names>Mykola M.</given-names></name><name><surname>Kastrygina</surname><given-names>Zoya A.</given-names></name><name><surname>Omelko</surname><given-names>Mikhail M.</given-names></name></person-group><article-title>A review of the spider genus 
                    <italic>Haplodrassus</italic> Chamberlin, 1922 in Crimea (Ukraine) and adjacent areas (Araneae, Gnaphosidae)
                </article-title><source>Zookeys</source><day>4</day><month>7</month><year>2012</year><volume>2012</volume><issue>205</issue><fpage>59</fpage><lpage>89</lpage><pub-id pub-id-type="doi">10.3897/zookeys.205.3491</pub-id></mixed-citation></tp:treatment-meta><tp:nomenclature><tp:taxon-name>
                        <tp:taxon-name-part taxon-name-part-type="genus">Haplodrassus</tp:taxon-name-part>
                        <tp:taxon-name-part taxon-name-part-type="species">minor</tp:taxon-name-part>
                    <object-id xmlns:xlink="http://www.w3.org/1999/xlink" xlink:type="simple">http://species-id.net/wiki/Haplodrassus_minor</object-id>
								</tp:taxon-name><tp:taxon-authority>(O. P.-Cambridge, 1879)</tp:taxon-authority><xref ref-type="fig" rid="F8">Figs 43–49</xref><xref ref-type="fig" rid="F9">52</xref><xref ref-type="fig" rid="F10"/><xref ref-type="fig" rid="F11">–65</xref><tp:nomenclature-citation-list><tp:nomenclature-citation><tp:taxon-name>Haplodrassus minor</tp:taxon-name><comment>: <xref ref-type="bibr" rid="B27">Miller and Buchar 1977</xref>: 170, pl. IV, f. 4–6 (♂).</comment></tp:nomenclature-citation><!--PageBreak--><tp:nomenclature-citation><tp:taxon-name>Haplodrassus minor</tp:taxon-name><comment>: <xref ref-type="bibr" rid="B7">Grimm 1985</xref>: 144, f. 176–178 (♂♀).</comment></tp:nomenclature-citation><tp:nomenclature-citation><tp:taxon-name>Haplodrassus minor</tp:taxon-name><comment>: <xref ref-type="bibr" rid="B38">Roberts 1985</xref>: 66, f. 24c (♂♀).</comment></tp:nomenclature-citation><tp:nomenclature-citation><tp:taxon-name>Haplodrassus minor</tp:taxon-name><comment>: <xref ref-type="bibr" rid="B48">Tuneva and Esyunin 2003</xref>: 232, f. 27–33 (♂♀). For a complete list of references see <xref ref-type="bibr" rid="B33">Platnick (2012)</xref>.</comment></tp:nomenclature-citation></tp:nomenclature-citation-list></tp:nomenclature><tp:treatment-sec sec-type="Records from Crimea"><title>Records from Crimea.</title><p><xref ref-type="bibr" rid="B15">Kovblyuk (2006)</xref>.</p></tp:treatment-sec><tp:treatment-sec sec-type="Material"><title>Material.</title><p>Ukraine. CRIMEA. Lenino Distr.: 1 ♀ (EMZ), Kerch peninsula, NW coast of Aktash lake, 8.06.1999, M.M. Kovblyuk. Saki Distr.: 5 ♂♂ (TNU), near Pribrezhnaya railway station, 9.05.–3.07.2000, M.M. Kovblyuk. Simferopol Distr.: 1 ♂ (TNU), Kirpichnoe Vill., 31.05.–12.06.1997, M.M. Kovblyuk; 18 ♂♂, 5 ♀♀ (YMC, TNU), Skvortsovo Vill., 27.04.–10.07.2002, M.M. Kovblyuk. Sovietsky Distr.: 1 ♂ (TNU), Uvarovka Vill., 28.04.1999, M.M. Kovblyuk. Yalta Distr.: 1 ♂ (TNU), Yalta, Nikita Vill., 13–30.05.2000, M.M. Kovblyuk.</p></tp:treatment-sec><tp:treatment-sec sec-type="Additional material"><title>Additional material.</title><p>UKRAINE. Donetsk Area: 1 ♂ (TNU), Slavyansk Distr., Dronovka Vil., 4–8.07.2002, E.V. Prokopenko; 1 ♂, 1 ♀ (TNU), Volodarsky Distr., Nazarovka Vil., “Kamennye Mogily” Nature Reserve, <named-content xmlns:xlink="http://www.w3.org/1999/xlink" content-type="dwc:verbatimCoordinates" xlink:type="simple">N47°20', E37°06'</named-content>, 20.06.1983, N.Yu. Polchaninova. Nikolaev Area: 1 ♂, 1 ♀ (TNU), Ochakov Distr., Pokrovka Vil., ‘Volyzhin Les’ Department of the Chernomorsky Nature Reserve, 21.05.1987, N.Yu. Polchaninova; 2 ♂♂ (TNU), Pervomaysky Distr., Kuripchane Vil., 6.05.-8.06.2006, N.Yu. Polchaninova. Drawings from these specimens – see in <xref ref-type="fig" rid="F8">Figs 43–45</xref>, <xref ref-type="fig" rid="F9">52–53</xref>. RUSSIA. Orenburg Area: 5 ♂♂ (TNU), Kuvandyk Distr., Aituar Vill., 22.05.1996, 5.07.2002, N.S. Mazura, T.K. Tuneva; 4 ♂♂, 1 ♀ (TNU), Sol-Iletsk Distr., Chybynda, 5–12.06.2000, S.L. Esyunin. POLAND. 2 ♂♂, 2 ♀♀ (TNU), “Krusne hoty a Polsko, 2001–2002, leg. Prof. E. Kula”.</p></tp:treatment-sec><tp:treatment-sec sec-type="Comparative material"><title>Comparative material. </title><p><italic><tp:taxon-name>Haplodrassus deserticola</tp:taxon-name></italic> Schmidt &amp; Krause, 1996 from the Canary Islands: 2 ♂♂, 1 ♀ (TNU), leg. et det. J. Wunderlich.</p></tp:treatment-sec><tp:treatment-sec sec-type="Diagnosis"><title>Diagnosis. </title><p>This species is most similar to <italic><tp:taxon-name>Haplodrassus deserticola</tp:taxon-name></italic> from the Canary Islands (<xref ref-type="fig" rid="F8">Figs 40–42</xref>, <xref ref-type="fig" rid="F9">50–51</xref>). <italic><tp:taxon-name>Haplodrassus deserticola</tp:taxon-name></italic> differs from <italic><tp:taxon-name>Haplodrassus minor</tp:taxon-name></italic> by having a dorsal abdominal pattern (<xref ref-type="fig" rid="F11">Fig. 66</xref>). <italic><tp:taxon-name>Haplodrassus minor</tp:taxon-name></italic> and <italic><tp:taxon-name>Haplodrassus deserticola</tp:taxon-name></italic> also differ by the shape of the embolus (thick in <italic><tp:taxon-name>Haplodrassus minor</tp:taxon-name></italic>, andthin in <italic><tp:taxon-name>Haplodrassus deserticola</tp:taxon-name></italic>), terminal apophysis (thick in <italic><tp:taxon-name>Haplodrassus minor</tp:taxon-name></italic>, and thin in <italic><tp:taxon-name>Haplodrassus deserticola</tp:taxon-name></italic>), median apophysis (short in <italic><tp:taxon-name>Haplodrassus minor</tp:taxon-name></italic>, and long in <italic><tp:taxon-name>Haplodrassus deserticola</tp:taxon-name></italic>), epigyne and spermathecae.</p><fig id="F8" position="float" orientation="portrait"><label>Figures 40–49.</label><caption><p>Males of <italic><tp:taxon-name>Haplodrassus deserticola</tp:taxon-name></italic> (<bold>40–42</bold> from Canary Islands) and <italic><tp:taxon-name>Haplodrassus minor</tp:taxon-name></italic> (4<bold>3–45</bold> from Poland, <bold>46–47</bold> from Nikolaev Area, <bold>48–49</bold> from Orenburg Area): <bold>40, 43, 46, 48</bold> palp, retrolateral view <bold>41, 44, 47, 49</bold> palp, ventral view <bold>42, 45</bold> bulbus, apical view.</p></caption><graphic xmlns:xlink="http://www.w3.org/1999/xlink" xlink:href="ZooKeys-205-059-g008.jpg" position="float" orientation="portrait" xlink:type="simple"/></fig><fig id="F9" position="float" orientation="portrait"><label>Figures 50–53.</label><caption><p>Females of <italic><tp:taxon-name>Haplodrassus deserticola</tp:taxon-name></italic> (<bold>50–51</bold> from the Canary Islands) and <italic><tp:taxon-name>Haplodrassus minor</tp:taxon-name></italic> (<bold>52–53</bold> from Nikolaev Area): <bold>50, 52</bold> epigyne, ventral view <bold>51, 53</bold> epigyne, dorsal view.</p></caption><graphic xmlns:xlink="http://www.w3.org/1999/xlink" xlink:href="ZooKeys-205-059-g009.jpg" position="float" orientation="portrait" xlink:type="simple"/></fig><fig id="F10" position="float" orientation="portrait"><label>Figures 54–63.</label><caption><p>Males of <italic><tp:taxon-name>Haplodrassus minor</tp:taxon-name></italic> (<bold>54–57</bold> from Crimea, <bold>58–63</bold> from Orenburg Area): <bold>54</bold> apical part of bulbus, dorsal view <bold>55, 61</bold> tibia of palp, retrolateral view <bold>56, 62</bold> bulbus, retrolateral view <bold>57, 63</bold> bulbus, ventral view <bold>58</bold> bulbus, apical view <bold>59</bold> bulbus, retrolateral-dorsal view <bold>60</bold> apical part of bulbus, retrolateral view.</p></caption><graphic xmlns:xlink="http://www.w3.org/1999/xlink" xlink:href="ZooKeys-205-059-g010.jpg" position="float" orientation="portrait" xlink:type="simple"/></fig><fig id="F11" position="float" orientation="portrait"><label>Figures 64–67.</label><caption><p><italic><tp:taxon-name>Haplodrassus minor</tp:taxon-name></italic> (<bold>64</bold> from Crimea, <bold>65</bold> from Orenburg Area) and <italic><tp:taxon-name>Haplodrassus deserticola</tp:taxon-name></italic> (<bold>66–67</bold> from the Canary Islands): <bold>64–65</bold> epigyne, ventral view <bold>66</bold> male abdomen, dorsal view <bold>67</bold> epigyne, dorsal view.</p></caption><graphic xmlns:xlink="http://www.w3.org/1999/xlink" xlink:href="ZooKeys-205-059-g011.jpg" position="float" orientation="portrait" xlink:type="simple"/></fig></tp:treatment-sec><tp:treatment-sec sec-type="Variations"><title>Variations.</title><p><italic><tp:taxon-name>Haplodrassus minor</tp:taxon-name></italic> ishighly variable in body size and also in the shape of the bulbal apophyses, RTA (slightly indented or not indented) and the epigyne (<xref ref-type="fig" rid="F8">Figs 43</xref><xref ref-type="fig" rid="F9"/><xref ref-type="fig" rid="F10"/><xref ref-type="fig" rid="F11">–65</xref>). It is interesting to note that the width of the terminal apophysis decreases with increasing longitude (i.e. from west to east) (cf. <xref ref-type="fig" rid="F8">Figs 44, 47, 49</xref>, <xref ref-type="fig" rid="F10">57, 63</xref>).</p></tp:treatment-sec><tp:treatment-sec sec-type="Distribution"><title>Distribution.</title><p>The species has a European range and is known from Portugal to Ural, north to Wales and south to Crete (Tuneva, Esyunin 2003; <xref ref-type="bibr" rid="B9">Helsdingen 2010</xref>; <xref ref-type="bibr" rid="B33">Platnick 2012</xref>).</p></tp:treatment-sec><tp:treatment-sec sec-type="Habitats"><title>Habitats.</title><p>Steppes, meadows, forest strips (=shelterbelts) within steppes.</p></tp:treatment-sec><tp:treatment-sec sec-type="Phenology"><title>Phenology.</title><p>In Crimea ♂♀ – V-VI, ♂♂ – IV, ♀♀ – VII, the peak of activity in adults occurs in May. In Britain ♂♀ – IV-VI, with the peak in June (<xref ref-type="bibr" rid="B8">Harvey et al. 2002</xref>), a month later than in Crimea.<!--PageBreak--><!--PageBreak--><!--PageBreak--><!--PageBreak--></p></tp:treatment-sec><ref-list><ref id="B27"><mixed-citation xmlns:xlink="http://www.w3.org/1999/xlink" xlink:type="simple"><person-group><name name-style="western"><surname>Miller</surname><given-names>F</given-names></name><name name-style="western"><surname>Buchar</surname><given-names>J</given-names></name></person-group> (<year>1977</year>)<article-title> Neue spinnenarten aus der gattung <italic>Zelotes</italic> Distel und <italic>Haplodrassus</italic> Chamberlin (Araneae, Gnaphosidae).</article-title><source>Acta Universitatis Carolinae – Biologica </source><volume>6</volume>: <fpage>157</fpage>-<lpage>171</lpage>.</mixed-citation></ref><ref id="B7"><mixed-citation xmlns:xlink="http://www.w3.org/1999/xlink" xlink:type="simple"><person-group><name name-style="western"><surname>Grimm</surname><given-names>U</given-names></name></person-group> (<year>1985</year>)<source> Die Gnaphosidae Mitteleuropas (Arachnida, Aranei).</source><publisher-name>Verlag Paul Parey</publisher-name>, <publisher-loc>Hamburg and Berlin</publisher-loc>, <lpage>318</lpage> pp.</mixed-citation></ref><ref id="B38"><mixed-citation xmlns:xlink="http://www.w3.org/1999/xlink" xlink:type="simple"><person-group><name name-style="western"><surname>Roberts</surname><given-names>MJ</given-names></name></person-group> (<year>1985</year>)<source> The spiders of Great Britain and Ireland, Volume 1: Atypidae to Theridiosomatidae.</source><publisher-name>Harley Books</publisher-name>, <publisher-loc>Colchester</publisher-loc>, <lpage>229</lpage> pp.</mixed-citation></ref><ref id="B48"><mixed-citation xmlns:xlink="http://www.w3.org/1999/xlink" xlink:type="simple"><person-group><name name-style="western"><surname>Tuneva</surname><given-names>TK</given-names></name><name name-style="western"><surname>Esyunin</surname><given-names>SL</given-names></name></person-group> (<year>2003</year>)<article-title> A review of the Gnaphosidae fauna of the Urals (Aranei), 3. New species and new records, chiefly from the South Urals.</article-title><source>Arthropoda Selecta </source><volume>11</volume> (<issue>3</issue>): <fpage>223</fpage>-<lpage>234</lpage>.</mixed-citation></ref><ref id="B33"><mixed-citation xmlns:xlink="http://www.w3.org/1999/xlink" xlink:type="simple"><person-group><name name-style="western"><surname>Platnick</surname><given-names>NI</given-names></name></person-group> (<year>2012</year>)<source> Gnaphosidae_The World Spider Catalog, Version 12.5 (Fam. Gnaphosidae Pocock, 1898) <ext-link ext-link-type="uri" xlink:href="http://research.amnh.org/entomology/spiders/catalog/GNAPHOSIDAE.html" xlink:type="simple">http://research.amnh.org/entomology/spiders/catalog/GNAPHOSIDAE.html</ext-link></source></mixed-citation></ref><ref id="B15"><mixed-citation xmlns:xlink="http://www.w3.org/1999/xlink" xlink:type="simple"><person-group><name name-style="western"><surname>Kovblyuk</surname><given-names>MM</given-names></name></person-group> (<year>2006</year>)<source> Gnaphosid spiders (Arachnida: Aranei) in Crimean fauna. Abstract of PhD thesis, Kyiv, Ukraine: Institute of Zoology Ukrainian Academy of Sciences. 22 p. </source>[in Ukrainian]</mixed-citation></ref><ref id="B9"><mixed-citation xmlns:xlink="http://www.w3.org/1999/xlink" xlink:type="simple"><person-group><name name-style="western"><surname>Helsdingen</surname><given-names>PJ</given-names></name></person-group> (<year>2010</year>)<source> Fauna Europaea: Araneae. Database. Version 2.2 <ext-link ext-link-type="uri" xlink:href="www.european-arachnology.org" xlink:type="simple">www.european-arachnology.org</ext-link></source></mixed-citation></ref><ref id="B8"><mixed-citation xmlns:xlink="http://www.w3.org/1999/xlink" xlink:type="simple"><person-group><name name-style="western"><surname>Harvey</surname><given-names>PR</given-names></name><name name-style="western"><surname>Nellist</surname><given-names>DR</given-names></name><name name-style="western"><surname>Telfer</surname><given-names>MG</given-names></name></person-group> (<role>Eds</role>) (<year>2002</year>)<source> Provisional atlas of British spiders (Arachnida, Araneae). Volumes 1 &amp; 2.</source><publisher-name>Biological Records Centre</publisher-name>, <publisher-loc>Huntington</publisher-loc>, <lpage>406</lpage> pp.</mixed-citation></ref></ref-list></tp:taxon-treatment>
