# Supplementary material for: A review of the spider genus Haplodrassus Chamberlin, 1922 in Crimea (Ukraine) and adjacent areas (Araneae, Gnaphosidae)
Source: Zookeys. 2012 Jul 4;(205):59–89. doi: 10.3897/zookeys.205.3491 (PMC3391731; doi:10.3897/zookeys.205.3491)
Supplement: XML Treatment for Haplodrassus pseudosignifer [file zookeys.205.3491-treatment9.xml]

<!DOCTYPE tp:taxon-treatment
  PUBLIC "-//TaxonX//DTD Taxonomic Treatment Publishing DTD v0 20100105//EN" "tax-treatment-NSO.dtd">
<tp:taxon-treatment xmlns:tp="http://www.plazi.org/taxpub"><tp:treatment-meta><mixed-citation publication-type="journal"><person-group><name><surname>Kovblyuk</surname><given-names>Mykola M.</given-names></name><name><surname>Kastrygina</surname><given-names>Zoya A.</given-names></name><name><surname>Omelko</surname><given-names>Mikhail M.</given-names></name></person-group><article-title>A review of the spider genus 
                    <italic>Haplodrassus</italic> Chamberlin, 1922 in Crimea (Ukraine) and adjacent areas (Araneae, Gnaphosidae)
                </article-title><source>Zookeys</source><day>4</day><month>7</month><year>2012</year><volume>2012</volume><issue>205</issue><fpage>59</fpage><lpage>89</lpage><pub-id pub-id-type="doi">10.3897/zookeys.205.3491</pub-id></mixed-citation></tp:treatment-meta><tp:nomenclature><tp:taxon-name>
                        <tp:taxon-name-part taxon-name-part-type="genus">Haplodrassus</tp:taxon-name-part>
                        <tp:taxon-name-part taxon-name-part-type="species">pseudosignifer</tp:taxon-name-part>
                    <object-id xmlns:xlink="http://www.w3.org/1999/xlink" xlink:type="simple">http://species-id.net/wiki/Haplodrassus_pseudosignifer</object-id>
								</tp:taxon-name><tp:taxon-authority>Marusik, Hippa &amp; Koponen, 1996</tp:taxon-authority><xref ref-type="fig" rid="F12">Figs 68–70</xref><xref ref-type="fig" rid="F13">75–76</xref><tp:nomenclature-citation-list><tp:nomenclature-citation><tp:taxon-name>Haplodrassus pseudosignifer</tp:taxon-name><comment> Marusik et al., 1996: 26, f. 63–65, 69 (♂♀).</comment></tp:nomenclature-citation></tp:nomenclature-citation-list></tp:nomenclature><tp:treatment-sec sec-type="Type material"><title>Type material.</title><p>RUSSIA. 2 ♂♂ paratypes (ZMT), SW Altai, 7 km W Katanda, Katun River valley, forest steppe, pitfall traps, 22.06.–26.07.1983, H. Hippa.</p></tp:treatment-sec><tp:treatment-sec sec-type="Material"><title>Material.</title><p>UKRAINE, CRIMEA: Feodosiya Distr.:19 ♂♂, 6 ♀♀ (TNU), Karadag Nature Reserve, 15.10.2006–05.2011, M.M. Kovblyuk, O.V. Kukushkin, A.A. Nadolny. Simferopol Distr.: 2 ♂♂, 2 ♀♀ (TNU), Bayrakly Mt. (519 m), ~ 400 m, 14.05.–23.06.2000, M.M. Kovblyuk; 1 ♂ (TNU), Chatyr-Dag Mt., east slope, 10–28.06.2000, M.M. Kovblyuk; 1 ♀ (TNU), near Skvortsovo Vill., 9–30.06.2002, M.M. Kovblyuk. Sudak Distr.: 28 ♂♂, 7 ♀♀ (TNU), 10 km west from Sudak Town, Mezhdurechie Vill., 3.05.–3.06.2010, M.K. Yusufova. Yalta Distr.: 1 ♂ (TNU), Ay-Petri Yaila Mt., west part, 12–13.06.1999, O.V. Kukushkin; 15 ♂♂, 1 ♀ (TNU), Nikitskaya Yaila Mt. (=Skrinita), ~ 1200 m, 2.06.–24.07.2001, M.M. Kovblyuk.</p></tp:treatment-sec><tp:treatment-sec sec-type="Additional material"><title>Additional material.</title><p>UKRAINE. Nikolaev Area: 1 ♀ (TNU), Pervomaysky Distr., Kuripchane Vil., 26.05–8.06.2006, N.Yu. Polchaninova.<!--PageBreak--></p></tp:treatment-sec><tp:treatment-sec sec-type="Note"><title>Note.</title><p>Identification of this species was based on comparison of our specimens with the male paratypes from ZMT. Specimens from Crimea and Altai differ only slightly in the shape of the tooth on embolus. In our opinion the specimens from Crimea, Nikolaev Area and Altai are conspecific.</p></tp:treatment-sec><tp:treatment-sec sec-type="Diagnosis"><title>Diagnosis.</title><p><italic><tp:taxon-name>Haplodrassus pseudosignifer</tp:taxon-name></italic> is very similar to <italic><tp:taxon-name>Haplodrassus signifer</tp:taxon-name></italic>. The two species have no distinct differences in coloration, size or leg spination, but <italic><tp:taxon-name>Haplodrassus pseudosignifer</tp:taxon-name></italic> can be differentiated from <italic><tp:taxon-name>Haplodrassus signifer</tp:taxon-name></italic> by having an almost straight and shorter terminal apophysis and thinner embolus, and by the shape of the lateral pockets and fovea of the epigyne.</p></tp:treatment-sec><tp:treatment-sec sec-type="Description"><title>Description.</title><p>Males (n = 5) and females (n = 5). Measurements (♂ / ♀): total length 5.7–8.0 (6.79) / 6.6–10.5 (7.8); carapace 2.8–3.5 (3.1) / 2.6–3.6 (3.3) long, 2.2–2.6 (2.4) / 2.1–3.0 (2.6) wide; abdomen 3.1–4.8 (3.8) / 3.4–6.7 (4.7) long, 1.7–2.4 (2.0) / 2.1–4.2 (2.8) wide.</p><p>Length of leg segments:</p><table-wrap position="float" orientation="portrait"><table id="T3"><tbody><tr><th rowspan="1" colspan="1"><bold>Leg</bold></th><th rowspan="1" colspan="1"><bold>Femur</bold></th><th rowspan="1" colspan="1"><bold>Patella</bold></th><th rowspan="1" colspan="1"><bold>Tibia</bold></th><th rowspan="1" colspan="1"><bold>Metatarsus</bold></th><th rowspan="1" colspan="1"><bold>Tarsus</bold></th><th rowspan="1" colspan="1"><bold>Total</bold></th></tr><tr><td rowspan="1" colspan="1">I♂</td><td rowspan="1" colspan="1">1.9–2.6 (2.3)</td><td rowspan="1" colspan="1">1.2–1.6 (1.4)</td><td rowspan="1" colspan="1">1.5–2.1 (1.8)</td><td rowspan="1" colspan="1">1.2–1.7 (1.5)</td><td rowspan="1" colspan="1">1.0–1.2 (1.1)</td><td rowspan="1" colspan="1">6.7–9.2 (8.4)</td></tr><tr><td rowspan="1" colspan="1">II♂</td><td rowspan="1" colspan="1">1.6–2.2 (2.0)</td><td rowspan="1" colspan="1">1.0–1.4 (1.2)</td><td rowspan="1" colspan="1">1.2–1.8 (1.5)</td><td rowspan="1" colspan="1">1.1–1.6 (1.3)</td><td rowspan="1" colspan="1">0.8–1.1 (1.0)</td><td rowspan="1" colspan="1">5.8–8.1 (7.0)</td></tr><tr><td rowspan="1" colspan="1">III♂</td><td rowspan="1" colspan="1">1.4–1.9 (1.7)</td><td rowspan="1" colspan="1">0.7–1.0 (0.9)</td><td rowspan="1" colspan="1">0.9–1.2 (1.0)</td><td rowspan="1" colspan="1">1.2–1.5 (1.4)</td><td rowspan="1" colspan="1">0.8–1.1 (0.9) </td><td rowspan="1" colspan="1">5.2–6.7 (5.9)</td></tr><tr><td rowspan="1" colspan="1">IV♂</td><td rowspan="1" colspan="1">2.0–2.6 (2.3)</td><td rowspan="1" colspan="1">1.0–1.4 (1.2)</td><td rowspan="1" colspan="1">1.5–2.02 (1.8)</td><td rowspan="1" colspan="1">1.7–2.4 (2.0)</td><td rowspan="1" colspan="1">1.0–1.3 (1.1)</td><td rowspan="1" colspan="1">7.2–9.8 (8.5)</td></tr><tr><td rowspan="1" colspan="1">I♀</td><td rowspan="1" colspan="1">1.8–2.4 (2.2)</td><td rowspan="1" colspan="1">1.0–1.5 (1.4)</td><td rowspan="1" colspan="1">1.4–1.9 (1.7)</td><td rowspan="1" colspan="1">1.1–1.5 (1.3)</td><td rowspan="1" colspan="1">0.8–1.1 (1.0)</td><td rowspan="1" colspan="1">6.2–8.4 (7.5)</td></tr><tr><td rowspan="1" colspan="1">II♀</td><td rowspan="1" colspan="1">1.6–2.2 (1.9)</td><td rowspan="1" colspan="1">1.0–1.4 (1.2)</td><td rowspan="1" colspan="1">1.1–1.6 (1.4)</td><td rowspan="1" colspan="1">1.0–1.4 (1.2)</td><td rowspan="1" colspan="1">0.8–1.0 (0.9)</td><td rowspan="1" colspan="1">5.6–7.5 (6.7)</td></tr><tr><td rowspan="1" colspan="1">III♀</td><td rowspan="1" colspan="1">1.4–1.9 (1.7)</td><td rowspan="1" colspan="1">0.8–1.0 (0.9)</td><td rowspan="1" colspan="1">0.8–1.2 (1.0)</td><td rowspan="1" colspan="1">1.1–1.5 (1.3)</td><td rowspan="1" colspan="1">0.7–1.0 (0.9)</td><td rowspan="1" colspan="1">4.9–6.6 (5.8)</td></tr><tr><td rowspan="1" colspan="1">IV♀</td><td rowspan="1" colspan="1">2.0–2.6 (2.4)</td><td rowspan="1" colspan="1">1.1–1.4 (1.3)</td><td rowspan="1" colspan="1">1.4–2.0 (1.8)</td><td rowspan="1" colspan="1">1.6–2.2 (2.0)</td><td rowspan="1" colspan="1">0.9–1.2 (1.1)</td><td rowspan="1" colspan="1">7.0–9.5 (8.5)</td></tr></tbody></table></table-wrap><p>Length of palp segments (male / female): femur 1.0–1.3 (1.2) / 0.8–1.2 (1.1), patella 0.4–0.7 (0.5) / 0.5–0.6 (0.5), tibia 0.3–0.4 (0.38) / 0.4–0.6 (0.5), tarsus 1.0–1.2 (1.1) / 0.7–0.9 (0.8).</p><p>Chelicerae with 2–3 promarginal and 2 retromarginal teeth in males and females. Number of promarginal teeth varies from 2 (frequently) to 3 (rarely).</p><p>Coloration grey.</p><p>Male palp as in <xref ref-type="fig" rid="F12">Figs 68–70</xref>. Terminal apophysis short (length/width ratio ~ 2) and straight, ridge poorly developed; embolus almost straight and with a tooth.</p><p>Epigyne as in <xref ref-type="fig" rid="F13">Figs 75–76</xref>. Fovea elongated, rectangular (longer than wide) with narrow longitudinal groove.</p><fig id="F12" position="float" orientation="portrait"><label>Figures 68–74.</label><caption><p>Males of <italic><tp:taxon-name>Haplodrassus pseudosignifer</tp:taxon-name></italic> (<bold>68–70</bold> from Crimea) and <italic><tp:taxon-name>Haplodrassus signifer</tp:taxon-name></italic> (<bold>71–74</bold> from Crimea): <bold>68, 71</bold> RTA, retrolateral view <bold>69, 72</bold> palp, ventral view <bold>70, 73–74</bold> bulbus, apical view.</p></caption><graphic xmlns:xlink="http://www.w3.org/1999/xlink" xlink:href="ZooKeys-205-059-g012.jpg" position="float" orientation="portrait" xlink:type="simple"/></fig><fig id="F13" position="float" orientation="portrait"><label>Figures 75–78.</label><caption><p>Females of <italic><tp:taxon-name>Haplodrassus pseudosignifer</tp:taxon-name></italic> (<bold>75–76</bold> from Crimea) and <italic><tp:taxon-name>Haplodrassus signifer</tp:taxon-name></italic> (<bold>77–78</bold> from Crimea): <bold>75, 77</bold> epigyne, ventral view <bold>76, 78</bold> epigyne, dorsal view. Abbreviations: <bold><italic>Ah</italic></bold> anterior hood; <bold><italic>Gr</italic></bold><italic> </italic>groove of epigyne; <bold><italic>Sp</italic></bold>spermatheca.</p></caption><graphic xmlns:xlink="http://www.w3.org/1999/xlink" xlink:href="ZooKeys-205-059-g013.jpg" position="float" orientation="portrait" xlink:type="simple"/></fig></tp:treatment-sec><tp:treatment-sec sec-type="Distribution"><title>Distribution.</title><p>Steppe zone of Eurasia: from Crimea and Nikolaev Area of Ukraine east to Altai (<xref ref-type="bibr" rid="B22">Marusik et al. 1996</xref>; present data).</p></tp:treatment-sec><tp:treatment-sec sec-type="Comments"><title>Comments.</title><p><italic><tp:taxon-name>Haplodrassus pseudosignifer</tp:taxon-name></italic> is a new species record for Crimea and Ukraine. Crimea is the westernmost point of the known distribution range.</p></tp:treatment-sec><tp:treatment-sec sec-type="Habitats"><title>Habitats.</title><p>Forests with <italic><tp:taxon-name>Pistaca mutica</tp:taxon-name></italic> or <italic><tp:taxon-name>Quercus pubescens</tp:taxon-name></italic>, forest-steppes, forest stripes (=shelter belts), rocky steppes, grasslands.</p></tp:treatment-sec><tp:treatment-sec sec-type="Phenology"><title>Phenology.</title><p>♂♀ – V-VII, ♂♂ – IV, X. In Crimea the peak of activity in adults occurs in May.</p></tp:treatment-sec><ref-list><ref id="B22"><mixed-citation xmlns:xlink="http://www.w3.org/1999/xlink" xlink:type="simple"><person-group><name name-style="western"><surname>Marusik</surname><given-names>YM</given-names></name><name name-style="western"><surname>Hippa</surname><given-names>H</given-names></name><name name-style="western"><surname>Koponen</surname><given-names>S</given-names></name></person-group> (<year>1996</year>)<article-title> Spiders (Araneae) from the Altai area, southern Siberia.</article-title><source>Acta Zoologica Fennica </source><volume>201</volume>: <fpage>11</fpage>-<lpage>45</lpage>.</mixed-citation></ref></ref-list></tp:taxon-treatment>
