# Supplementary material for: A review of the spider genus Haplodrassus Chamberlin, 1922 in Crimea (Ukraine) and adjacent areas (Araneae, Gnaphosidae)
Source: Zookeys. 2012 Jul 4;(205):59–89. doi: 10.3897/zookeys.205.3491 (PMC3391731; doi:10.3897/zookeys.205.3491)
Supplement: XML Treatment for Haplodrassus signifer [file zookeys.205.3491-treatment10.xml]

<!DOCTYPE tp:taxon-treatment
  PUBLIC "-//TaxonX//DTD Taxonomic Treatment Publishing DTD v0 20100105//EN" "tax-treatment-NSO.dtd">
<tp:taxon-treatment xmlns:tp="http://www.plazi.org/taxpub"><tp:treatment-meta><mixed-citation publication-type="journal"><person-group><name><surname>Kovblyuk</surname><given-names>Mykola M.</given-names></name><name><surname>Kastrygina</surname><given-names>Zoya A.</given-names></name><name><surname>Omelko</surname><given-names>Mikhail M.</given-names></name></person-group><article-title>A review of the spider genus 
                    <italic>Haplodrassus</italic> Chamberlin, 1922 in Crimea (Ukraine) and adjacent areas (Araneae, Gnaphosidae)
                </article-title><source>Zookeys</source><day>4</day><month>7</month><year>2012</year><volume>2012</volume><issue>205</issue><fpage>59</fpage><lpage>89</lpage><pub-id pub-id-type="doi">10.3897/zookeys.205.3491</pub-id></mixed-citation></tp:treatment-meta><tp:nomenclature><tp:taxon-name>
                        <tp:taxon-name-part taxon-name-part-type="genus">Haplodrassus</tp:taxon-name-part>
                        <tp:taxon-name-part taxon-name-part-type="species">signifer</tp:taxon-name-part>
                    <object-id xmlns:xlink="http://www.w3.org/1999/xlink" xlink:type="simple">http://species-id.net/wiki/Haplodrassus_signifer</object-id>
								</tp:taxon-name><tp:taxon-authority>(C.L. Koch, 1839)</tp:taxon-authority><xref ref-type="fig" rid="F12">Figs 71–74</xref><xref ref-type="fig" rid="F13">77–78</xref><tp:nomenclature-citation-list><tp:nomenclature-citation><tp:taxon-name>Haplodrassus signifer</tp:taxon-name><comment>: <xref ref-type="bibr" rid="B46">Tullgren 1946</xref>: 98, f. 30A, pl. 16, f. 197–200 (♂♀).</comment></tp:nomenclature-citation><tp:nomenclature-citation><tp:taxon-name>Haplodrassus signifer</tp:taxon-name><comment>: <xref ref-type="bibr" rid="B27">Miller and Buchar 1977</xref>: 168, pl. II, f. 7–10 (♂♀).</comment></tp:nomenclature-citation><tp:nomenclature-citation><tp:taxon-name>Haplodrassus signifer</tp:taxon-name><comment>: <xref ref-type="bibr" rid="B43">Thaler 1984</xref>: 189, f. 9d–f, i (♂).</comment></tp:nomenclature-citation><tp:nomenclature-citation><tp:taxon-name>Haplodrassus signifer</tp:taxon-name><comment>: <xref ref-type="bibr" rid="B7">Grimm 1985</xref>: 146, f. 146–148, 170–171 (♂♀).</comment></tp:nomenclature-citation><tp:nomenclature-citation><tp:taxon-name>Haplodrassus signifer</tp:taxon-name><comment>: <xref ref-type="bibr" rid="B38">Roberts 1985</xref>: 66, f. 23g (♂♀).</comment></tp:nomenclature-citation><tp:nomenclature-citation><tp:taxon-name>Haplodrassus signifer</tp:taxon-name><comment>: <xref ref-type="bibr" rid="B22">Marusik et al. 1996</xref>: 26, f. 66–68, 70 (♂♀).</comment></tp:nomenclature-citation><tp:nomenclature-citation><tp:taxon-name>Haplodrassus signifer</tp:taxon-name><comment>: <xref ref-type="bibr" rid="B39">Roberts 1998</xref>: 109, f. (♂♀).</comment></tp:nomenclature-citation><tp:nomenclature-citation><tp:taxon-name>Haplodrassus signifer</tp:taxon-name><comment>: <xref ref-type="bibr" rid="B20">Levy 2004</xref>: 19, f. 46–52 (mf).</comment></tp:nomenclature-citation><tp:nomenclature-citation><tp:taxon-name>Haplodrassus signifer</tp:taxon-name><comment>: Songet al. 2004: 139, f. 82A–I (♂♀).</comment></tp:nomenclature-citation><tp:nomenclature-citation><tp:taxon-name>Haplodrassus signifer</tp:taxon-name><comment>: <xref ref-type="bibr" rid="B1">Almquist 2006</xref>: 411, f. 354a–i (♂♀). For a complete list of references see <xref ref-type="bibr" rid="B33">Platnick (2012)</xref>.</comment></tp:nomenclature-citation></tp:nomenclature-citation-list><!--PageBreak--></tp:nomenclature><tp:treatment-sec sec-type="Records from Crimea"><title>Records from Crimea.</title><p><xref ref-type="bibr" rid="B44">Thorell (1875)</xref> – sub <italic><tp:taxon-name>Drassus troglodytes</tp:taxon-name></italic> C.L. Koch; <xref ref-type="bibr" rid="B41">Spassky (1927)</xref> – sub <italic><tp:taxon-name>Drassodes</tp:taxon-name></italic>; <xref ref-type="bibr" rid="B5">Charitonov (1932)</xref> – sub <italic><tp:taxon-name>Drassodes</tp:taxon-name></italic>; <xref ref-type="bibr" rid="B30">Ovtsharenko (1982)</xref>; <xref ref-type="bibr" rid="B25">Mikhailov (1997)</xref>; <xref ref-type="bibr" rid="B12">Kovblyuk (2001</xref>, 2004, <xref ref-type="bibr" rid="B15">2006</xref>); <xref ref-type="bibr" rid="B17">Kovblyuk and Kukushkin (2007)</xref>; <xref ref-type="bibr" rid="B18">Kovblyuk et al. (2008)</xref>.</p></tp:treatment-sec><tp:treatment-sec sec-type="Material"><title>Material.</title><p>UKRAINE, CRIMEA:Feodosiya Distr.:5 ♂♂, 2 ♀♀ (TNU), Karadag Nature Reserve, 27.04.2004.–23.05.2008, M.M. Kovblyuk, O.V. Kukushkin. Saky Distr.: 121 ♂♂, 27 ♀♀ (TNU), near Pribrezhnaya railway station, 16.04.–24.06.2000, M.M. Kovblyuk. Simferopol Distr.: 2 ♂♂ (EMZ), near Simferopol water reservoir, 2.05.1997, M.M. Kovblyuk &amp; G.V. Reutov; 1 ♀ (EMZ), near Strogonovka Vill., 16.05.1997, M.M. Kovblyuk &amp; S. Dyadyushkin; 46 ♂♂, 1 ♀ (EMZ), near Kirpichnoe Vill., 14.05.–12.06.1997, M.M. Kovblyuk; 1 ♀ (TNU), near Fersmanovo Vill., Kesslers’ forest, 350–400 m, 6–23.06.2000, M.M. Kovblyuk; 1 ♂ (TNU), Bayrakly Mt. (519 m), ~ 400 m, 26.05.–6.06.2000, M.M. Kovblyuk; 3 ♂♂, 2 ♀♀ (TNU), near Lozovoe Vill., ~ 250 m, 1.05.–6.06.2000, M.M. Kovblyuk; 8 ♂♂ (TNU), near Simferopol water reservoir, 1.05.–23.06.2000, M.M. Kovblyuk; 2 ♂♂, 1 ♀ (TNU), Simferopol, Bitak Mt., 3.05.–6.06.2000, M.M. Kovblyuk; 4 ♂♂ (TNU), Chatyr-Dag Mt., 20–17.07.2000, M.M. Kovblyuk; 267 ♂♂, 51 ♀♀ (TNU), near Skvortsovo Vill., 12.03.–30.06.2002, M.M. Kovblyuk; 1 ♀ (TNU), Lozovoe Vill., 18.05.2006, M.M. Kovblyuk. Sudak Distr.: 9 ♂♂ (TNU), 10 km W from Sudak Town, Mezhdurechie Vill., 6.05.–22.05.2010, M.K. Yusufova. Yalta Distr.: 5 ♂♂, 3 ♀♀ (TNU), 1 km N Nikita Vill., 22.04.–30.05.2000, M.M. Kovblyuk; 1 ♂, 2 ♀♀ (YMC), Nikitskaya Yaila Mt. range, (=Skrinita), ~ 1200 m, 2.06.–3.07.2001, M.M. Kovblyuk; 2 ♂♂ (TNU), Yalta Mountain-Forest Natural Reserve, near Upper Nikita Lake, 28.04–12.05.2002, A.A. Khaustov; 2 ♂♂, 2 ♀♀ (TNU), near Nikita Vill., 13–26.05.2002, A.A. Khaustov.</p></tp:treatment-sec><tp:treatment-sec sec-type="Additional material"><title>Additional material.</title><p>SLOVAKIA. 2 ♂♂, 2 ♀♀ (TNU), Nova’ky, 11.05.1990, S. Pekar. UKRAINE. Chernovtsy Area:1 ♀ (TNU), Tsetsino Town, 8–19.05.2009, V.V. Garashchuk, T.O. Auzyak. Donetsk Area: 1 ♀ (TNU), Slavyansky Distr., Svyatogorsk Town, <named-content xmlns:xlink="http://www.w3.org/1999/xlink" content-type="dwc:verbatimCoordinates" xlink:type="simple">N49°02', E37°39'</named-content>, 07.2004, N.Yu. Polchaninova. Kherson Area: 2 ♂♂, 3 ♀♀ (TNU), Henichesk Distr., Arabatskaya strelka, 4 km S Henichesk Town, 23–30.05.2011, N.A. Stasyuk. RUSSIA. Leningrad Area: 3 ♂♂, 2 ♀♀ (TNU), Nizhnesvirskyi Reserve, 21.07.1994, T.I. Oliger. Kursk Area: 2 ♂♂, 1 ♀ (TNU), Medvensky Distr., “Kazatskaya Steppe” Department of the Tsentral’no-Chernozemny Nature Reserve, <named-content xmlns:xlink="http://www.w3.org/1999/xlink" content-type="dwc:verbatimCoordinates" xlink:type="simple">51°30'N, 36°17'E</named-content>, 20.05.–30.06.2004, N.Yu. Polchaninova. Rostov Area: 8 ♂♂, 1 ♀ (TNU from CP), Orlovsky Distr., Rostovsky Narure Reserve, Starikovskyi region, 15.06.2003 &amp; 7.05.2004, Z.G. Prishutova. ABKHAZIA. Gagra Distr.: 3 ♀♀ (TNU), Gagra Distr., Gagra Range, Mamdzyshkha Mt. (1866 m), from border of forest (<named-content xmlns:xlink="http://www.w3.org/1999/xlink" content-type="dwc:verbatimCoordinates" xlink:type="simple">43°18'N, 40°19'E</named-content>, 1705 m) to the peak, wood (<italic><tp:taxon-name>Abies</tp:taxon-name></italic>, <italic><tp:taxon-name>Fagus</tp:taxon-name></italic>, <italic><tp:taxon-name>Acer</tp:taxon-name></italic>) and alpine meadows, 7–15.07.2009, M.M. Kovblyuk.<!--PageBreak--></p></tp:treatment-sec><tp:treatment-sec sec-type="Diagnosis"><title>Diagnosis.</title><p>The species can be easily recognized by the shape of the terminal apophysis, which has a peculiar long ridge, and also by the shape of the epigyne. <italic><tp:taxon-name>Haplodrassus signifer</tp:taxon-name></italic> is very similar to <italic><tp:taxon-name>Haplodrassus pseudosignifer</tp:taxon-name></italic> (see the diagnosisfor <italic><tp:taxon-name>Haplodrassus pseudosignifer</tp:taxon-name></italic>).</p></tp:treatment-sec><tp:treatment-sec sec-type="Distribution"><title>Distribution.</title><p>Circum-Holarctic polyzonal range (<xref ref-type="bibr" rid="B23">Marusik et al. 2000</xref>; <xref ref-type="bibr" rid="B33">Platnick 2012</xref>).</p></tp:treatment-sec><tp:treatment-sec sec-type="Habitats"><title>Habitats.</title><p>Steppes, meadows, shrubby communities, forests.</p></tp:treatment-sec><tp:treatment-sec sec-type="Phenology"><title>Phenology.</title><p>♂♀ – IV-VII, ♂♂ – III. In Crimea the peak activity in adults’ occurs in May. In Central Europe ♂♀ – IV-XII (<xref ref-type="bibr" rid="B28">Nentwig et al. 2011</xref>).</p></tp:treatment-sec><tp:treatment-sec sec-type="Comments"><title>Comments.</title><p><italic><tp:taxon-name>Haplodrassus signifer</tp:taxon-name></italic> is the largest and most abundant <italic><tp:taxon-name>Haplodrassus</tp:taxon-name></italic> species in Crimea.</p></tp:treatment-sec><tp:treatment-sec><!--Section generated to contain objects referenced in tp:taxon-treatment.--><fig id="F12" position="float" orientation="portrait"><label>Figures 68–74.</label><caption><p>Males of <italic><tp:taxon-name>Haplodrassus pseudosignifer</tp:taxon-name></italic> (<bold>68–70</bold> from Crimea) and <italic><tp:taxon-name>Haplodrassus signifer</tp:taxon-name></italic> (<bold>71–74</bold> from Crimea): <bold>68, 71</bold> RTA, retrolateral view <bold>69, 72</bold> palp, ventral view <bold>70, 73–74</bold> bulbus, apical view.</p></caption><graphic xmlns:xlink="http://www.w3.org/1999/xlink" xlink:href="ZooKeys-205-059-g012.jpg" position="float" orientation="portrait" xlink:type="simple"/></fig><fig id="F13" position="float" orientation="portrait"><label>Figures 75–78.</label><caption><p>Females of <italic><tp:taxon-name>Haplodrassus pseudosignifer</tp:taxon-name></italic> (<bold>75–76</bold> from Crimea) and <italic><tp:taxon-name>Haplodrassus signifer</tp:taxon-name></italic> (<bold>77–78</bold> from Crimea): <bold>75, 77</bold> epigyne, ventral view <bold>76, 78</bold> epigyne, dorsal view. Abbreviations: <bold><italic>Ah</italic></bold> anterior hood; <bold><italic>Gr</italic></bold><italic> </italic>groove of epigyne; <bold><italic>Sp</italic></bold>spermatheca.</p></caption><graphic xmlns:xlink="http://www.w3.org/1999/xlink" xlink:href="ZooKeys-205-059-g013.jpg" position="float" orientation="portrait" xlink:type="simple"/></fig></tp:treatment-sec><ref-list><ref id="B46"><mixed-citation xmlns:xlink="http://www.w3.org/1999/xlink" xlink:type="simple"><person-group><name name-style="western"><surname>Tullgren</surname><given-names>A</given-names></name></person-group> (<year>1946</year>)<source> Svenska spindelfauna: 3. Egentliga spindlar. Araneae. Fam. 5–7.</source><publisher-name>Clubionidae, Zoridae och Gnaphosidae. Entomologiska Foreningen</publisher-name>, <publisher-loc>Stockholm</publisher-loc>, <lpage>141</lpage> pp.</mixed-citation></ref><ref id="B27"><mixed-citation xmlns:xlink="http://www.w3.org/1999/xlink" xlink:type="simple"><person-group><name name-style="western"><surname>Miller</surname><given-names>F</given-names></name><name name-style="western"><surname>Buchar</surname><given-names>J</given-names></name></person-group> (<year>1977</year>)<article-title> Neue spinnenarten aus der gattung <italic>Zelotes</italic> Distel und <italic>Haplodrassus</italic> Chamberlin (Araneae, Gnaphosidae).</article-title><source>Acta Universitatis Carolinae – Biologica </source><volume>6</volume>: <fpage>157</fpage>-<lpage>171</lpage>.</mixed-citation></ref><ref id="B43"><mixed-citation xmlns:xlink="http://www.w3.org/1999/xlink" xlink:type="simple"><person-group><name name-style="western"><surname>Thaler</surname><given-names>K</given-names></name></person-group> (<year>1984</year>)<article-title> <italic>Haplodrassus aenus</italic> n. sp. aus Österreich und der Schweiz (Arachnida: Araneae, Gnaphosidae).</article-title><source>Mitteilungen der schweizerischen entomologischen Gesellschaft </source><volume>57</volume>: <fpage>189</fpage>-<lpage>193</lpage>.</mixed-citation></ref><ref id="B7"><mixed-citation xmlns:xlink="http://www.w3.org/1999/xlink" xlink:type="simple"><person-group><name name-style="western"><surname>Grimm</surname><given-names>U</given-names></name></person-group> (<year>1985</year>)<source> Die Gnaphosidae Mitteleuropas (Arachnida, Aranei).</source><publisher-name>Verlag Paul Parey</publisher-name>, <publisher-loc>Hamburg and Berlin</publisher-loc>, <lpage>318</lpage> pp.</mixed-citation></ref><ref id="B38"><mixed-citation xmlns:xlink="http://www.w3.org/1999/xlink" xlink:type="simple"><person-group><name name-style="western"><surname>Roberts</surname><given-names>MJ</given-names></name></person-group> (<year>1985</year>)<source> The spiders of Great Britain and Ireland, Volume 1: Atypidae to Theridiosomatidae.</source><publisher-name>Harley Books</publisher-name>, <publisher-loc>Colchester</publisher-loc>, <lpage>229</lpage> pp.</mixed-citation></ref><ref id="B22"><mixed-citation xmlns:xlink="http://www.w3.org/1999/xlink" xlink:type="simple"><person-group><name name-style="western"><surname>Marusik</surname><given-names>YM</given-names></name><name name-style="western"><surname>Hippa</surname><given-names>H</given-names></name><name name-style="western"><surname>Koponen</surname><given-names>S</given-names></name></person-group> (<year>1996</year>)<article-title> Spiders (Araneae) from the Altai area, southern Siberia.</article-title><source>Acta Zoologica Fennica </source><volume>201</volume>: <fpage>11</fpage>-<lpage>45</lpage>.</mixed-citation></ref><ref id="B39"><mixed-citation xmlns:xlink="http://www.w3.org/1999/xlink" xlink:type="simple"><person-group><name name-style="western"><surname>Roberts</surname><given-names>MJ</given-names></name></person-group> (<year>1998</year>)<source> Spinnengids.</source><publisher-name>Tirion</publisher-name>, <publisher-loc>Baarn</publisher-loc>, <lpage>397</lpage> pp.</mixed-citation></ref><ref id="B20"><mixed-citation xmlns:xlink="http://www.w3.org/1999/xlink" xlink:type="simple"><person-group><name name-style="western"><surname>Levy</surname><given-names>G</given-names></name></person-group> (<year>2004</year>)<article-title> Spiders of the genera <italic>Drassodes</italic> and <italic>Haplodrassus</italic> (Araneae, Gnaphosidae) from Israel.</article-title><source>Israel Journal of Zoology </source><volume>50</volume>: <fpage>1</fpage>-<lpage>37</lpage>.</mixed-citation></ref><ref id="B1"><mixed-citation xmlns:xlink="http://www.w3.org/1999/xlink" xlink:type="simple"><person-group><name name-style="western"><surname>Almquist</surname><given-names>S</given-names></name></person-group> (<year>2006</year>)<article-title> Swedish Araneae, part 2 – families Dictynidae to Salticidae.</article-title><source>Insect Systematics and Evolution </source><volume>63</volume>: <fpage>285</fpage>-<lpage>601</lpage>.</mixed-citation></ref><ref id="B33"><mixed-citation xmlns:xlink="http://www.w3.org/1999/xlink" xlink:type="simple"><person-group><name name-style="western"><surname>Platnick</surname><given-names>NI</given-names></name></person-group> (<year>2012</year>)<source> Gnaphosidae_The World Spider Catalog, Version 12.5 (Fam. Gnaphosidae Pocock, 1898) <ext-link ext-link-type="uri" xlink:href="http://research.amnh.org/entomology/spiders/catalog/GNAPHOSIDAE.html" xlink:type="simple">http://research.amnh.org/entomology/spiders/catalog/GNAPHOSIDAE.html</ext-link></source></mixed-citation></ref><ref id="B44"><mixed-citation xmlns:xlink="http://www.w3.org/1999/xlink" xlink:type="simple"><person-group><name name-style="western"><surname>Thorell</surname><given-names>T</given-names></name></person-group> (<year>1875</year>)<article-title> Verzeichniss Südrussischer Spinnen.</article-title><source>Horae Societatis entomologicae Rossicae </source><volume>11</volume>: <fpage>39</fpage>-<lpage>122</lpage>.</mixed-citation></ref><ref id="B41"><mixed-citation xmlns:xlink="http://www.w3.org/1999/xlink" xlink:type="simple"><person-group><name name-style="western"><surname>Spassky</surname><given-names>SA</given-names></name></person-group> (<year>1927</year>)<article-title> Contributions a la faune des araignees de la Tauride.</article-title><source>Izvestiya Donskogo Instituta selskogo khozyaistva i melioratsii </source><volume>7</volume>: <fpage>66</fpage>-<lpage>80</lpage>. [in Russian]</mixed-citation></ref><ref id="B5"><mixed-citation xmlns:xlink="http://www.w3.org/1999/xlink" xlink:type="simple"><person-group><name name-style="western"><surname>Charitonov</surname><given-names>DE</given-names></name></person-group> (<year>1932</year>)<source> Katalog der russischen spinnen.</source><publisher-name>Izdatelstvo AN SSSR</publisher-name>, <publisher-loc>Leningrad</publisher-loc>, <lpage>206</lpage> pp.</mixed-citation></ref><ref id="B30"><mixed-citation xmlns:xlink="http://www.w3.org/1999/xlink" xlink:type="simple"><person-group><name name-style="western"><surname>Ovtsharenko</surname><given-names>VI</given-names></name></person-group> (<year>1982</year>)<article-title> A systematic list of the spider family Gnaphosidae (Aranei) of the European part of the USSR and the Caucasus).</article-title><source>Entomologicheskoe obozrenie </source><volume>61</volume> (<issue>4</issue>): <fpage>830</fpage>-<lpage>844</lpage>. [in Russian]</mixed-citation></ref><ref id="B25"><mixed-citation xmlns:xlink="http://www.w3.org/1999/xlink" xlink:type="simple"><person-group><name name-style="western"><surname>Mikhailov</surname><given-names>KG</given-names></name></person-group> (<year>1997</year>)<source> Catalogue of the spiders (Arachnida, Aranei) of the territories of the former Soviet Union.</source><publisher-name>Zoological Museum of the Moscow State University</publisher-name>, <publisher-loc>Moscow</publisher-loc>, <lpage>416</lpage> pp.</mixed-citation></ref><ref id="B12"><mixed-citation xmlns:xlink="http://www.w3.org/1999/xlink" xlink:type="simple"><person-group><name name-style="western"><surname>Kovblyuk</surname><given-names>NM</given-names></name></person-group> (<year>2001</year>)<article-title> About the necessity of forest edges examining during the study of local fauna of spiders (Arachnida, Aranei). Uchenye zapiski TNU.</article-title><source>Series: Biology </source><volume>14</volume> (<issue>1</issue>): <fpage>94</fpage>-<lpage>98</lpage>. [in Russian]<!--PageBreak--></mixed-citation></ref><ref id="B15"><mixed-citation xmlns:xlink="http://www.w3.org/1999/xlink" xlink:type="simple"><person-group><name name-style="western"><surname>Kovblyuk</surname><given-names>MM</given-names></name></person-group> (<year>2006</year>)<source> Gnaphosid spiders (Arachnida: Aranei) in Crimean fauna. Abstract of PhD thesis, Kyiv, Ukraine: Institute of Zoology Ukrainian Academy of Sciences. 22 p. </source>[in Ukrainian]</mixed-citation></ref><ref id="B17"><mixed-citation xmlns:xlink="http://www.w3.org/1999/xlink" xlink:type="simple"><person-group><name name-style="western"><surname>Kovblyuk</surname><given-names>MM</given-names></name><name name-style="western"><surname>Kukushkin</surname><given-names>OV</given-names></name></person-group> (<year>2007</year>)<article-title> Addition to the spiders check-list (Aranei) of Karadag. Karadag Nature Reserve of Ukrainian Academy of Sciences.</article-title><source>Annals </source><volume>22</volume>: <fpage>207</fpage>-<lpage>210</lpage>. [in Russian]</mixed-citation></ref><ref id="B18"><mixed-citation xmlns:xlink="http://www.w3.org/1999/xlink" xlink:type="simple"><person-group><name name-style="western"><surname>Kovblyuk</surname><given-names>MM</given-names></name><name name-style="western"><surname>Kukushkin</surname><given-names>OV</given-names></name><name name-style="western"><surname>Gnelitsa</surname><given-names>VA</given-names></name><name name-style="western"><surname>Nadolny</surname><given-names>AA</given-names></name></person-group> (<year>2008</year>)<source> Brief atlas of spiders (Arachnida, Aranei) of Karadag Nature Reserve.</source><publisher-name>N.Orianda</publisher-name>, <publisher-loc>Simpheropol</publisher-loc>, <lpage>120</lpage> pp.[in Russian]</mixed-citation></ref><ref id="B23"><mixed-citation xmlns:xlink="http://www.w3.org/1999/xlink" xlink:type="simple"><person-group><name name-style="western"><surname>Marusik</surname><given-names>YM</given-names></name><name name-style="western"><surname>Logunov</surname><given-names>DV</given-names></name><name name-style="western"><surname>Koponen</surname><given-names>S</given-names></name></person-group> (<year>2000</year>)<source> Spiders of Tuva, South Siberia.</source><publisher-name>IBPN FEB RAS</publisher-name>, <publisher-loc>Magadan</publisher-loc>, <lpage>252</lpage> pp.</mixed-citation></ref><ref id="B28"><mixed-citation xmlns:xlink="http://www.w3.org/1999/xlink" xlink:type="simple"><person-group><name name-style="western"><surname>Nentwig</surname><given-names>W</given-names></name><name name-style="western"><surname>Blick</surname><given-names>T</given-names></name><name name-style="western"><surname>Gloor</surname><given-names>D</given-names></name><name name-style="western"><surname>Hänggi</surname><given-names>A</given-names></name><name name-style="western"><surname>Kropf</surname><given-names>C</given-names></name></person-group> (<year>2011</year>)<source> Spiders of Europe. <ext-link ext-link-type="uri" xlink:href="www.araneae.unibe.ch" xlink:type="simple">www.araneae.unibe.ch</ext-link></source></mixed-citation></ref></ref-list></tp:taxon-treatment>
