# Supplementary material for: A review of the spider genus Haplodrassus Chamberlin, 1922 in Crimea (Ukraine) and adjacent areas (Araneae, Gnaphosidae)
Source: Zookeys. 2012 Jul 4;(205):59–89. doi: 10.3897/zookeys.205.3491 (PMC3391731; doi:10.3897/zookeys.205.3491)
Supplement: XML Treatment for Haplodrassus umbratilis [file zookeys.205.3491-treatment11.xml]

<!DOCTYPE tp:taxon-treatment
  PUBLIC "-//TaxonX//DTD Taxonomic Treatment Publishing DTD v0 20100105//EN" "tax-treatment-NSO.dtd">
<tp:taxon-treatment xmlns:tp="http://www.plazi.org/taxpub"><tp:treatment-meta><mixed-citation publication-type="journal"><person-group><name><surname>Kovblyuk</surname><given-names>Mykola M.</given-names></name><name><surname>Kastrygina</surname><given-names>Zoya A.</given-names></name><name><surname>Omelko</surname><given-names>Mikhail M.</given-names></name></person-group><article-title>A review of the spider genus 
                    <italic>Haplodrassus</italic> Chamberlin, 1922 in Crimea (Ukraine) and adjacent areas (Araneae, Gnaphosidae)
                </article-title><source>Zookeys</source><day>4</day><month>7</month><year>2012</year><volume>2012</volume><issue>205</issue><fpage>59</fpage><lpage>89</lpage><pub-id pub-id-type="doi">10.3897/zookeys.205.3491</pub-id></mixed-citation></tp:treatment-meta><tp:nomenclature><tp:taxon-name>
                        <tp:taxon-name-part taxon-name-part-type="genus">Haplodrassus</tp:taxon-name-part>
                        <tp:taxon-name-part taxon-name-part-type="species">umbratilis</tp:taxon-name-part>
                    <object-id xmlns:xlink="http://www.w3.org/1999/xlink" xlink:type="simple">http://species-id.net/wiki/Haplodrassus_umbratilis</object-id>
								</tp:taxon-name><tp:taxon-authority>(L. Koch, 1866)</tp:taxon-authority><xref ref-type="fig" rid="F14">igs 79–83</xref><tp:nomenclature-citation-list><tp:nomenclature-citation><tp:taxon-name>Haplodrassus umbratilis</tp:taxon-name><comment>: <xref ref-type="bibr" rid="B46">Tullgren 1946</xref>: 101, f. 30B, pl. 16, f. 204–208 (♂♀).</comment></tp:nomenclature-citation><tp:nomenclature-citation><tp:taxon-name>Haplodrassus umbratilis</tp:taxon-name><comment>: <xref ref-type="bibr" rid="B27">Miller and Buchar 1977</xref>: 168, pl. III, f. 2–4 (♂♀).</comment></tp:nomenclature-citation><tp:nomenclature-citation><tp:taxon-name>Haplodrassus umbratilis</tp:taxon-name><comment>: <xref ref-type="bibr" rid="B7">Grimm 1985</xref>: 156, f. 150, 158–159 (♂♀).</comment></tp:nomenclature-citation><tp:nomenclature-citation><tp:taxon-name>Haplodrassus umbratilis</tp:taxon-name><comment>: <xref ref-type="bibr" rid="B38">Roberts 1985</xref>: 66, f. 25a (♂♀).</comment></tp:nomenclature-citation><tp:nomenclature-citation><tp:taxon-name>Haplodrassus umbratilis</tp:taxon-name><comment>: <xref ref-type="bibr" rid="B39">Roberts 1998</xref>: 112, f. (♂♀).</comment></tp:nomenclature-citation><tp:nomenclature-citation><tp:taxon-name>Haplodrassus umbratilis</tp:taxon-name><comment>: <xref ref-type="bibr" rid="B1">Almquist 2006</xref>: 413, f. 357a-f (♂♀). For a complete list of references see <xref ref-type="bibr" rid="B33">Platnick (2012)</xref>.</comment></tp:nomenclature-citation></tp:nomenclature-citation-list></tp:nomenclature><tp:treatment-sec sec-type="Records from Crimea"><title>Records from Crimea.</title><p><xref ref-type="bibr" rid="B15">Kovblyuk (2006)</xref>.</p></tp:treatment-sec><tp:treatment-sec sec-type="Material"><title>Material.</title><p>Ukraine. CRIMEA. Feodosiya Distr.: 2 ♂♂, 1 ♀ (TNU), Karadag Nature Reserve, thalweg Karadag beams, <named-content xmlns:xlink="http://www.w3.org/1999/xlink" content-type="dwc:verbatimCoordinates" xlink:type="simple">44°55'11.4"N, 35°12'25.5"E</named-content>, 43 m, 9.05.–6.06.2008, M.M. Kovblyuk. Simferopol Distr.: 1 ♀ (TNU), 2 km N Pionerskoe Vill., 10.06.1998, M.M. Kovblyuk; 4 ♂♂ (TNU), 1,5 km NE Fersmanovo Vill., Kesslers’ forest, 14.05.–6.06.2000, M.M. Kovblyuk; 64 ♂♂, 15 ♀♀ (TNU), Chatyr-Dag Mt., 23.04.–2.09.2000, M.M. Kovblyuk. Sudak Distr.: 1 ♂ (TNU), 10 km W Sudak Town, Mezhdurechie Vill., 6–8.05.2010, M.K. Yusufova.Yalta Distr.: 68 ♂♂, 27 ♀♀ (TNU), Nikitskaya Yaila Mt. (=Skrinita), ~ 1200 m, 4.05.–10.11.2001, M.M. Kovblyuk.</p></tp:treatment-sec><tp:treatment-sec sec-type="Additional material"><title>Additional material.</title><p>UKRAINE. Donetsk Area: 5 ♀♀ (TNU), Slavyansky Distr., Svyatogorsk Town, <named-content xmlns:xlink="http://www.w3.org/1999/xlink" content-type="dwc:verbatimCoordinates" xlink:type="simple">N49°02', E37°39'</named-content>, 8–30.06.2004, N.Yu. Polchaninova. Kherson Area:6 ♂♂, 4 ♀♀ (TNU), Golopristynskiy Distr., Chernomorskiy Reserve, Rybalchie Vill., 04–08.1989, Zelinskaya.</p></tp:treatment-sec><tp:treatment-sec sec-type="Comparative material"><title>Comparative material.</title><p><italic><tp:taxon-name>Haplodrassus soerenseni</tp:taxon-name></italic> (Strand, 1900): UKRAINE. Sumy Area: 1 ♀ (TNU), Vakolovshchina Vill., 1.06.1990, V.A. Gnelitsa.</p></tp:treatment-sec><tp:treatment-sec sec-type="Diagnosis"><title>Diagnosis.</title><p><italic><tp:taxon-name>Haplodrassus umbratilis</tp:taxon-name></italic> can be easily differentiated by from all other <italic><tp:taxon-name>Haplodrassus</tp:taxon-name></italic> species found in Crimea by its terminal apophysis, which has a broad process (<italic>Bp</italic>). From the similar <italic><tp:taxon-name>Haplodrassus soerenseni</tp:taxon-name></italic> males differ in the shape of the terminal apophysis and embolus, and females by having longer lateral epigynal pockets.</p><fig id="F14" position="float" orientation="portrait"><label>Figures 79–83.</label><caption><p><italic><tp:taxon-name>Haplodrassus umbratilis</tp:taxon-name></italic> from Crimea: <bold>79</bold> bulbus, apical view <bold>80</bold> RTA, retrolateral view <bold>81</bold> palp, ventral view <bold>82</bold> epigyne, ventral view <bold>83</bold> epigyne, dorsal view. Abbreviations: <bold><italic>Bp</italic></bold> broad process of terminal apophysis.</p></caption><graphic xmlns:xlink="http://www.w3.org/1999/xlink" xlink:href="ZooKeys-205-059-g014.jpg" position="float" orientation="portrait" xlink:type="simple"/></fig></tp:treatment-sec><tp:treatment-sec sec-type="Distribution"><title>Distribution.</title><p>West and Central Palaearctic: all Europe, Turkey, Caucasus, mountains of Central Asia and South Siberia (<xref ref-type="bibr" rid="B25">Mikhailov 1997</xref>; <xref ref-type="bibr" rid="B9">Helsdingen 2010</xref>; <xref ref-type="bibr" rid="B33">Platnick 2012</xref>).</p></tp:treatment-sec><tp:treatment-sec sec-type="Habitats"><title>Habitats.</title><p>Dry forests, forest edges, meadows and steppes.</p></tp:treatment-sec><tp:treatment-sec sec-type="Phenology"><title>Phenology.</title><p>♂♀ – V-VII, ♂♂ – IV, ♀♀ – VIII, X, the peak of activity in adults occurs in June. In Central Europe ♂♀ –VI-VIII (<xref ref-type="bibr" rid="B28">Nentwig et al. 2011</xref>). In Britain, the peak is in May (<xref ref-type="bibr" rid="B8">Harvey et al. 2002</xref>), a month earlier than in Crimea.<!--PageBreak--><!--PageBreak--></p></tp:treatment-sec><ref-list><ref id="B46"><mixed-citation xmlns:xlink="http://www.w3.org/1999/xlink" xlink:type="simple"><person-group><name name-style="western"><surname>Tullgren</surname><given-names>A</given-names></name></person-group> (<year>1946</year>)<source> Svenska spindelfauna: 3. Egentliga spindlar. Araneae. Fam. 5–7.</source><publisher-name>Clubionidae, Zoridae och Gnaphosidae. Entomologiska Foreningen</publisher-name>, <publisher-loc>Stockholm</publisher-loc>, <lpage>141</lpage> pp.</mixed-citation></ref><ref id="B27"><mixed-citation xmlns:xlink="http://www.w3.org/1999/xlink" xlink:type="simple"><person-group><name name-style="western"><surname>Miller</surname><given-names>F</given-names></name><name name-style="western"><surname>Buchar</surname><given-names>J</given-names></name></person-group> (<year>1977</year>)<article-title> Neue spinnenarten aus der gattung <italic>Zelotes</italic> Distel und <italic>Haplodrassus</italic> Chamberlin (Araneae, Gnaphosidae).</article-title><source>Acta Universitatis Carolinae – Biologica </source><volume>6</volume>: <fpage>157</fpage>-<lpage>171</lpage>.</mixed-citation></ref><ref id="B7"><mixed-citation xmlns:xlink="http://www.w3.org/1999/xlink" xlink:type="simple"><person-group><name name-style="western"><surname>Grimm</surname><given-names>U</given-names></name></person-group> (<year>1985</year>)<source> Die Gnaphosidae Mitteleuropas (Arachnida, Aranei).</source><publisher-name>Verlag Paul Parey</publisher-name>, <publisher-loc>Hamburg and Berlin</publisher-loc>, <lpage>318</lpage> pp.</mixed-citation></ref><ref id="B38"><mixed-citation xmlns:xlink="http://www.w3.org/1999/xlink" xlink:type="simple"><person-group><name name-style="western"><surname>Roberts</surname><given-names>MJ</given-names></name></person-group> (<year>1985</year>)<source> The spiders of Great Britain and Ireland, Volume 1: Atypidae to Theridiosomatidae.</source><publisher-name>Harley Books</publisher-name>, <publisher-loc>Colchester</publisher-loc>, <lpage>229</lpage> pp.</mixed-citation></ref><ref id="B39"><mixed-citation xmlns:xlink="http://www.w3.org/1999/xlink" xlink:type="simple"><person-group><name name-style="western"><surname>Roberts</surname><given-names>MJ</given-names></name></person-group> (<year>1998</year>)<source> Spinnengids.</source><publisher-name>Tirion</publisher-name>, <publisher-loc>Baarn</publisher-loc>, <lpage>397</lpage> pp.</mixed-citation></ref><ref id="B1"><mixed-citation xmlns:xlink="http://www.w3.org/1999/xlink" xlink:type="simple"><person-group><name name-style="western"><surname>Almquist</surname><given-names>S</given-names></name></person-group> (<year>2006</year>)<article-title> Swedish Araneae, part 2 – families Dictynidae to Salticidae.</article-title><source>Insect Systematics and Evolution </source><volume>63</volume>: <fpage>285</fpage>-<lpage>601</lpage>.</mixed-citation></ref><ref id="B33"><mixed-citation xmlns:xlink="http://www.w3.org/1999/xlink" xlink:type="simple"><person-group><name name-style="western"><surname>Platnick</surname><given-names>NI</given-names></name></person-group> (<year>2012</year>)<source> Gnaphosidae_The World Spider Catalog, Version 12.5 (Fam. Gnaphosidae Pocock, 1898) <ext-link ext-link-type="uri" xlink:href="http://research.amnh.org/entomology/spiders/catalog/GNAPHOSIDAE.html" xlink:type="simple">http://research.amnh.org/entomology/spiders/catalog/GNAPHOSIDAE.html</ext-link></source></mixed-citation></ref><ref id="B15"><mixed-citation xmlns:xlink="http://www.w3.org/1999/xlink" xlink:type="simple"><person-group><name name-style="western"><surname>Kovblyuk</surname><given-names>MM</given-names></name></person-group> (<year>2006</year>)<source> Gnaphosid spiders (Arachnida: Aranei) in Crimean fauna. Abstract of PhD thesis, Kyiv, Ukraine: Institute of Zoology Ukrainian Academy of Sciences. 22 p. </source>[in Ukrainian]</mixed-citation></ref><ref id="B25"><mixed-citation xmlns:xlink="http://www.w3.org/1999/xlink" xlink:type="simple"><person-group><name name-style="western"><surname>Mikhailov</surname><given-names>KG</given-names></name></person-group> (<year>1997</year>)<source> Catalogue of the spiders (Arachnida, Aranei) of the territories of the former Soviet Union.</source><publisher-name>Zoological Museum of the Moscow State University</publisher-name>, <publisher-loc>Moscow</publisher-loc>, <lpage>416</lpage> pp.</mixed-citation></ref><ref id="B9"><mixed-citation xmlns:xlink="http://www.w3.org/1999/xlink" xlink:type="simple"><person-group><name name-style="western"><surname>Helsdingen</surname><given-names>PJ</given-names></name></person-group> (<year>2010</year>)<source> Fauna Europaea: Araneae. Database. Version 2.2 <ext-link ext-link-type="uri" xlink:href="www.european-arachnology.org" xlink:type="simple">www.european-arachnology.org</ext-link></source></mixed-citation></ref><ref id="B28"><mixed-citation xmlns:xlink="http://www.w3.org/1999/xlink" xlink:type="simple"><person-group><name name-style="western"><surname>Nentwig</surname><given-names>W</given-names></name><name name-style="western"><surname>Blick</surname><given-names>T</given-names></name><name name-style="western"><surname>Gloor</surname><given-names>D</given-names></name><name name-style="western"><surname>Hänggi</surname><given-names>A</given-names></name><name name-style="western"><surname>Kropf</surname><given-names>C</given-names></name></person-group> (<year>2011</year>)<source> Spiders of Europe. <ext-link ext-link-type="uri" xlink:href="www.araneae.unibe.ch" xlink:type="simple">www.araneae.unibe.ch</ext-link></source></mixed-citation></ref><ref id="B8"><mixed-citation xmlns:xlink="http://www.w3.org/1999/xlink" xlink:type="simple"><person-group><name name-style="western"><surname>Harvey</surname><given-names>PR</given-names></name><name name-style="western"><surname>Nellist</surname><given-names>DR</given-names></name><name name-style="western"><surname>Telfer</surname><given-names>MG</given-names></name></person-group> (<role>Eds</role>) (<year>2002</year>)<source> Provisional atlas of British spiders (Arachnida, Araneae). Volumes 1 &amp; 2.</source><publisher-name>Biological Records Centre</publisher-name>, <publisher-loc>Huntington</publisher-loc>, <lpage>406</lpage> pp.</mixed-citation></ref></ref-list></tp:taxon-treatment>
